# Supplementary material for: Automated, real-time material detection during ultrashort pulsed laser machining using laser-induced breakdown spectroscopy, for process tuning, end-pointing, and segmentation
Source: PLoS One. 2024 Jan 12;19(1):e0290761. doi: 10.1371/journal.pone.0290761 (PMC10786384; doi:10.1371/journal.pone.0290761)
Supplement: S1 Data — (XLSX) [file pone.0290761.s001.xlsx]

## Sheet: Old Optics
Wavelength	30RF	30RF	30RF	30RF	30RF	30RF	30RF	30RF	30RF	30RF	30RF	30RF	30RF	30RF	30RF	30RF	30RF	30RF	30RF	30RF	30RF	30RF	30RF	30RF	30RF	30RF	30RF	30RF	30RF	30RF	30RF	30RF	30RF	30RF	30RF	30RF	30RF	30RF	30RF	30RF	40RF	40RF	40RF	40RF	40RF	40RF	40RF	40RF	40RF
180.22	701	670	584	433	548	680	648	652	666	639	635	640	750	601	614	612	716	590	554	590	544	700	759	575	580	652	692	622	618	645	616	657	720	698	529	667	638	554	561	613	720	590	554	673	569	677	582	632	616
180.246	750	685	637	538	564	648	770	509	722	726	618	609	654	590	704	688	654	632	637	786	685	734	744	614	627	574	668	582	688	602	576	634	748	736	676	527	612	644	637	722	590	622	576	587	720	541	660	668	652
180.272	657	624	708	544	631	652	627	479	712	742	656	518	662	650	690	778	704	674	655	670	610	528	708	718	760	679	794	586	654	610	682	676	545	533	510	584	616	604	673	594	536	636	629	629	563	575	669	643	675
180.297	666	748	640	644	678	754	597	520	531	656	535	662	586	512	548	593	550	610	511	495	645	594	691	681	570	641	576	605	654	683	598	600	695	608	696	520	492	651	506	517	632	480	525	598	816	565	587	724	568
180.323	611	644	628	553	581	756	620	658	584	596	676	586	510	656	595	703	618	578	592	618	606	612	484	604	632	543	588	762	630	629	578	728	710	646	514	501	602	561	605	550	630	546	550	532	656	641	740	696	654
180.349	618	598	474	604	559	530	690	603	684	660	674	608	564	610	680	666	572	637	658	574	651	543	668	640	670	636	553	678	682	574	631	700	600	490	639	500	585	509	635	582	730	590	656	590	579	627	575	542	596
180.375	661	596	742	553	496	634	697	582	676	714	493	514	746	614	548	614	710	760	608	639	583	541	688	682	708	647	624	689	720	737	604	684	708	686	677	615	483	546	485	684	600	618	537	659	715	630	642	561	672
180.4	667	514	764	644	770	630	576	525	730	678	500	628	586	742	632	683	618	734	706	594	642	635	722	600	720	470	596	798	606	560	660	692	604	650	676	547	828	527	586	740	622	594	718	657	648	780	654	724	716
180.427	575	627	608	720	583	708	642	502	566	581	706	672	582	668	680	633	520	633	549	460	616	645	776	565	701	548	582	586	602	720	609	624	610	596	611	692	562	570	624	628	585	618	602	587	778	718	539	645	764
180.453	756	708	686	586	582	688	710	606	550	639	586	610	524	734	576	708	584	639	620	594	660	635	635	606	654	756	647	657	624	559	674	602	624	503	544	574	606	566	553	666	568	553	649	655	566	604	638	664	756
180.478	628	533	704	540	636	619	830	631	548	708	598	627	627	610	581	746	543	554	628	578	614	606	540	750	630	694	559	654	712	704	570	804	694	612	610	530	602	602	634	700	590	493	618	682	710	684	658	554	702
180.504	834	518	518	691	634	677	618	609	651	716	656	650	658	722	690	719	615	660	748	732	644	676	630	633	593	509	461	551	601	528	544	548	682	716	676	588	628	700	420	695	766	661	556	470	674	632	762	732	546
180.53	666	603	549	656	560	604	748	566	587	606	630	644	654	615	674	695	547	619	639	572	572	500	499	521	662	621	611	604	682	602	640	614	530	496	527	578	544	653	491	608	647	556	600	710	693	623	618	546	609
180.555	648	616	486	612	697	664	604	605	649	542	666	684	632	681	588	718	642	677	526	548	679	654	672	680	663	635	535	635	578	706	647	658	729	712	454	624	644	685	522	632	535	574	662	614	594	665	730	565	670
180.581	764	622	571	559	554	588	712	602	582	726	678	578	576	638	734	609	488	720	774	651	660	518	472	761	738	646	580	628	626	497	461	808	602	597	693	694	539	599	401	710	563	562	622	700	700	622	576	656	656
180.607	770	587	674	718	612	665	688	531	675	728	768	695	718	722	640	640	628	620	562	636	584	670	611	684	588	686	616	623	694	702	556	551	629	714	558	627	578	647	607	659	574	608	601	772	682	714	666	571	639
180.634	720	555	584	628	710	642	710	619	564	686	646	484	553	638	589	588	546	667	668	720	658	664	638	700	669	742	631	557	565	662	606	660	630	542	629	466	712	672	672	620	576	684	623	732	561	666	666	598	752
180.659	700	620	562	658	670	670	738	642	612	632	710	650	669	706	694	604	669	602	448	568	623	658	646	668	642	706	638	674	520	650	596	540	510	614	515	625	698	658	514	774	546	622	568	658	690	664	615	720	649
180.685	544	720	625	550	551	656	600	582	648	610	501	592	666	544	548	616	494	553	566	546	634	696	514	668	597	613	588	638	603	724	678	780	620	610	456	605	712	679	634	722	517	582	612	598	688	631	778	611	678
180.711	672	606	694	639	686	628	657	637	576	742	696	648	646	626	640	645	758	642	631	758	598	487	562	683	580	786	591	748	501	786	671	632	688	660	627	591	619	603	415	674	618	526	670	696	706	622	654	569	611
180.736	664	590	724	668	710	566	656	552	614	614	670	584	654	646	671	592	778	608	664	638	532	676	740	622	600	669	584	714	710	575	688	686	568	654	604	585	662	620	530	593	714	602	540	690	754	630	676	522	826
180.762	606	649	761	600	602	540	630	585	678	622	692	610	582	683	561	552	592	704	606	628	674	617	624	656	688	664	620	627	623	642	734	685	637	772	625	632	654	633	610	590	585	676	589	808	786	569	782	574	679
180.788	762	528	580	648	607	722	649	573	553	664	538	642	530	598	596	434	575	518	618	541	698	636	795	700	770	590	745	516	581	666	618	722	730	619	554	565	656	494	638	659	529	495	556	674	686	620	631	726	716
180.814	517	628	684	588	576	589	602	563	747	625	673	675	627	521	617	680	621	625	571	601	606	579	717	459	687	720	690	612	584	410	640	592	658	607	484	569	641	552	685	694	634	644	614	599	748	607	630	620	696
180.84	528	694	575	629	662	705	662	676	600	549	688	605	649	622	507	509	743	662	654	794	577	576	648	680	662	652	636	576	726	560	706	722	542	507	627	598	564	555	688	589	611	686	510	590	604	496	748	581	554
180.866	574	654	660	545	642	692	820	562	674	706	666	648	620	621	617	716	718	688	570	554	644	635	656	762	622	693	531	598	614	566	614	606	478	577	537	654	611	455	571	739	670	652	552	780	641	517	678	644	776
180.892	638	551	598	572	688	522	660	623	688	704	582	680	515	509	671	616	648	615	579	646	566	521	593	571	696	602	651	569	578	586	584	604	589	579	627	626	668	567	557	668	552	539	552	596	583	544	649	676	752
180.917	583	614	538	563	621	575	546	515	525	613	627	676	578	558	409	684	575	596	626	622	598	607	452	615	656	603	583	614	413	598	525	661	484	613	484	592	609	542	552	583	496	462	670	632	625	619	658	641	512
180.943	607	631	544	640	631	680	742	571	599	596	658	628	720	650	513	590	586	522	635	601	634	768	578	660	640	694	506	754	600	666	624	724	678	638	478	549	602	722	570	634	716	642	622	574	606	642	694	623	754
180.969	660	624	569	605	628	529	628	580	634	581	690	640	584	573	654	720	565	628	764	563	620	694	716	506	762	650	696	541	518	557	485	594	556	505	501	599	685	726	525	632	648	538	538	682	646	592	691	667	650
180.995	680	617	640	479	689	668	476	592	596	506	702	475	699	614	653	515	581	622	465	626	653	600	552	598	610	670	617	722	689	593	648	635	564	542	458	497	590	498	574	672	602	566	639	618	566	612	624	765	652
181.02	618	584	800	705	709	659	624	664	684	696	762	602	643	657	660	598	576	531	628	660	694	558	748	610	758	706	678	705	734	584	603	614	613	617	535	670	646	632	680	668	569	584	730	696	673	714	611	785	672
181.046	608	637	492	653	570	626	641	626	644	722	624	621	666	681	746	719	644	612	442	576	720	514	630	642	625	600	637	619	533	568	473	698	616	651	599	522	644	514	612	583	626	486	566	688	570	637	492	727	818
181.073	620	446	632	516	562	633	734	674	732	674	774	618	684	548	705	682	627	536	717	572	740	679	714	552	600	723	608	610	620	552	596	578	652	492	608	445	642	651	642	658	629	635	657	623	638	665	623	614	647
181.098	554	561	568	592	683	593	668	592	638	560	592	526	714	654	615	686	660	652	587	652	622	548	628	643	705	654	696	655	657	601	618	596	742	656	592	626	682	690	650	512	586	646	584	693	614	639	676	652	793
181.124	690	620	756	586	622	644	684	634	633	632	676	601	624	649	628	670	580	532	666	592	495	648	634	734	734	742	685	668	574	609	649	593	735	614	560	754	596	639	582	583	752	743	635	680	642	562	698	734	680
181.15	768	616	712	562	640	688	692	800	774	598	608	664	740	714	679	704	562	604	684	784	577	512	758	736	630	800	568	495	729	674	575	675	626	636	515	609	661	640	596	610	574	521	632	717	693	552	674	654	762
181.176	590	487	602	565	585	603	662	543	586	668	575	621	561	654	619	604	551	614	560	663	490	736	668	649	658	622	670	754	584	654	566	602	710	574	574	626	512	644	640	632	571	729	534	784	508	600	688	630	700
181.201	621	756	655	420	644	658	673	688	588	736	680	656	648	552	558	611	562	826	620	638	595	711	739	626	750	666	667	689	644	584	674	649	711	790	681	650	664	791	489	647	624	530	564	606	524	712	677	742	698
181.227	698	587	560	555	716	707	503	646	606	710	559	612	720	736	756	686	570	509	489	732	589	656	612	723	714	628	634	622	600	629	526	706	614	732	618	731	597	592	511	720	462	640	713	614	708	573	708	620	684
181.253	664	533	838	586	784	594	704	620	606	642	643	776	656	632	626	742	676	680	600	682	536	604	596	716	630	609	690	661	540	684	593	754	597	638	484	562	713	746	563	706	786	619	623	612	698	646	651	722	678
181.279	626	674	654	528	714	616	568	576	705	608	744	560	660	575	736	564	413	712	635	636	599	740	720	704	569	720	670	726	547	660	647	650	607	541	532	549	563	734	545	626	615	598	558	662	726	507	648	694	810
181.305	644	548	684	668	618	648	534	580	664	580	582	666	669	703	643	712	551	620	592	560	658	599	636	696	626	655	621	642	624	600	531	598	549	567	585	622	566	583	483	671	673	628	800	838	696	572	722	618	692
181.331	709	577	555	612	557	524	570	674	661	666	592	579	555	570	626	618	664	546	651	796	596	590	667	589	706	579	619	705	679	609	650	614	630	662	538	686	592	547	553	632	536	543	566	691	738	688	667	516	757
181.357	615	643	621	580	766	697	599	568	566	640	646	706	639	692	637	722	496	506	567	724	634	566	646	683	748	762	575	606	468	614	652	700	604	570	537	656	610	644	625	648	674	520	714	730	686	570	590	588	730
181.382	849	706	604	619	633	605	534	724	707	634	561	714	583	622	630	650	562	637	671	536	764	599	541	566	736	701	740	531	707	610	746	659	650	569	748	613	703	506	615	495	532	589	566	619	696	611	659	634	778
181.408	671	716	716	595	624	678	550	675	532	674	664	565	707	600	680	556	680	626	654	582	674	543	842	659	748	579	646	653	731	528	587	653	649	684	582	644	716	680	586	608	630	690	677	652	587	615	581	690	883
181.434	546	632	654	615	573	705	596	770	678	748	642	592	579	478	610	648	641	586	684	666	579	598	683	646	666	694	661	605	481	592	660	583	676	808	533	574	674	550	514	620	598	656	683	740	558	660	720	614	754
181.459	705	573	690	486	742	632	592	604	632	652	628	538	577	696	632	692	620	516	580	619	692	608	694	521	597	621	634	622	617	590	595	511	579	615	488	625	565	646	632	658	682	577	696	869	597	685	678	681	706
181.485	620	582	686	534	716	614	666	622	696	696	740	612	606	600	686	614	594	666	580	713	621	718	698	720	684	651	716	656	584	589	604	650	669	583	575	544	700	605	571	550	631	525	728	672	687	628	685	639	844
181.512	648	596	710	590	730	612	664	639	587	556	564	672	578	622	678	694	588	531	640	615	535	683	686	630	810	738	586	732	602	548	708	614	551	573	642	663	542	561	551	664	704	644	582	674	603	588	665	634	696
181.538	669	696	808	650	743	601	598	630	552	646	654	643	694	680	614	827	505	584	619	539	559	704	730	720	812	635	716	791	648	698	546	722	692	656	623	530	475	754	687	646	641	718	734	652	644	530	512	717	742
181.563	728	672	674	672	634	599	642	691	565	614	634	684	688	524	596	693	708	546	700	686	640	584	714	734	618	596	772	770	645	456	690	595	622	603	524	620	580	624	602	598	544	734	644	766	646	658	637	694	700
181.589	596	622	638	570	603	650	628	589	552	614	742	618	716	632	630	682	718	551	656	716	654	578	714	572	582	732	618	670	678	565	643	496	576	590	490	589	535	640	630	606	587	684	696	640	664	568	624	760	816
181.615	720	616	680	592	683	728	556	628	637	630	610	610	635	662	558	682	563	750	406	610	648	705	720	656	629	558	535	639	756	608	746	666	636	712	509	632	603	688	579	646	662	738	664	678	776	640	657	708	790
181.64	670	830	655	712	594	647	620	742	614	735	610	688	539	721	630	659	585	745	644	579	546	532	670	728	690	688	654	738	668	624	728	554	676	596	519	708	631	566	690	648	681	640	636	647	735	602	716	670	714
181.666	684	570	598	555	630	600	794	632	632	530	560	656	677	645	692	537	675	695	606	584	544	532	692	548	550	572	597	562	525	634	580	619	666	584	511	514	604	651	564	593	567	650	709	573	636	516	666	569	626
181.692	805	594	499	602	656	686	654	566	638	602	640	712	675	508	606	706	629	632	434	574	678	582	604	698	679	750	586	572	585	637	698	523	605	615	533	628	601	764	606	493	600	518	684	634	706	535	545	575	686
181.719	784	572	686	678	698	632	592	624	724	639	642	660	678	744	680	704	696	668	494	695	650	576	836	623	593	624	702	672	648	578	688	772	718	645	526	722	580	549	533	493	609	490	646	603	740	641	609	719	648
181.744	668	564	660	605	642	786	672	597	695	652	562	625	602	610	706	744	612	572	696	770	584	586	732	602	662	661	573	694	694	567	680	521	734	525	588	694	730	612	598	674	654	691	621	676	675	625	676	670	656
181.77	651	662	628	511	461	587	703	602	639	577	589	758	599	626	645	603	676	572	626	706	635	573	546	673	704	619	821	724	799	472	730	669	519	635	623	627	517	531	708	648	667	772	600	586	656	566	603	700	735
181.796	689	597	647	676	676	756	647	662	648	671	647	716	844	624	613	721	714	718	585	585	645	720	752	648	764	594	856	812	828	567	638	678	549	768	529	744	702	616	558	608	818	640	838	657	724	503	673	824	660
181.821	656	539	742	676	584	600	675	645	674	804	672	656	644	558	622	560	702	530	573	690	569	656	665	554	686	586	614	608	565	560	708	642	519	688	556	628	558	622	729	549	630	604	714	701	696	709	548	746	587
181.847	656	588	664	580	540	709	593	768	608	556	634	702	644	616	550	720	468	632	590	629	584	609	752	668	651	548	554	578	640	642	722	542	664	762	475	596	688	682	628	602	622	646	588	775	684	589	721	782	607
181.873	746	681	654	516	640	704	700	810	678	804	606	666	640	624	714	623	652	694	638	612	742	662	722	694	660	644	683	570	582	655	611	628	723	543	539	706	603	690	540	538	620	708	544	644	690	559	680	650	690
181.899	600	597	706	694	640	744	641	716	706	627	590	675	630	630	658	763	736	558	642	660	587	602	780	520	650	606	608	560	576	598	746	706	571	549	534	700	611	625	654	623	684	718	590	618	714	594	602	784	666
181.924	536	602	644	748	704	660	730	685	612	820	592	702	654	616	661	602	734	692	508	652	598	584	687	556	692	658	720	733	714	652	710	728	559	702	562	676	736	588	634	694	659	654	612	585	662	707	734	802	786
181.951	562	624	611	668	580	660	662	601	584	571	662	714	672	533	666	718	594	668	635	513	552	652	748	616	643	570	622	614	500	511	533	666	622	680	428	738	459	631	708	564	597	824	566	816	618	642	628	666	515
181.977	714	583	665	596	692	712	584	659	640	628	732	653	616	736	702	626	686	654	505	609	842	600	780	617	572	694	678	726	674	594	689	582	746	742	640	722	596	569	706	718	652	660	612	588	597	620	551	734	605
182.002	587	588	626	696	686	611	699	640	621	542	628	678	634	634	659	588	659	750	473	552	624	592	752	633	710	621	586	654	593	475	531	651	780	641	518	725	720	648	672	553	664	660	626	558	656	698	544	789	748
182.028	541	562	667	758	588	606	602	659	654	660	698	674	539	736	592	663	631	548	670	621	792	656	632	650	682	820	524	674	662	598	746	694	540	552	594	804	694	718	511	670	611	704	644	685	559	647	610	699	682
182.054	806	680	657	606	655	656	714	662	664	593	576	703	646	774	674	628	632	707	638	586	748	632	774	669	634	744	535	719	628	664	724	694	714	700	568	580	580	666	577	589	575	644	668	736	523	624	664	699	538
182.08	698	535	726	579	622	684	660	572	560	626	573	740	578	600	574	628	622	648	550	661	677	696	685	606	619	660	710	649	700	664	794	640	578	644	634	676	728	647	577	638	596	660	803	676	537	648	588	800	570
182.105	613	680	718	678	552	515	722	612	640	656	714	584	678	724	690	652	633	599	660	565	580	780	660	692	754	668	614	687	627	788	602	706	618	801	559	716	657	728	546	748	574	699	682	763	637	662	597	628	726
182.131	644	652	689	750	644	636	615	734	568	506	690	582	619	665	610	625	755	564	559	567	644	646	656	546	616	617	586	603	585	581	590	635	585	609	676	629	570	655	640	604	642	646	599	599	696	674	524	676	744
182.157	750	593	625	610	620	591	525	638	624	634	654	630	724	570	557	603	516	694	548	508	606	704	557	558	588	612	546	632	640	492	660	594	658	601	505	651	610	568	570	612	550	642	617	529	616	482	602	834	640
182.183	634	662	534	636	663	574	634	567	550	573	675	660	663	493	686	667	694	660	510	625	483	660	686	569	697	617	600	635	642	606	640	709	626	652	766	680	720	639	437	641	610	731	654	626	640	605	638	708	558
182.209	621	607	752	504	654	531	686	617	679	572	582	648	604	596	612	618	632	599	551	614	610	562	768	668	628	620	570	618	726	710	547	599	493	572	700	568	666	609	566	700	598	649	630	672	505	724	624	696	689
182.235	601	544	692	627	670	670	641	676	669	600	670	800	583	646	607	740	750	806	591	756	714	683	614	612	559	655	692	629	794	717	676	650	599	636	593	512	675	554	662	598	651	665	596	642	621	533	566	730	670
182.261	693	654	720	578	626	597	650	782	674	616	748	760	707	604	615	602	624	696	642	717	640	608	808	561	712	618	604	566	530	532	685	555	612	692	594	755	602	688	558	636	638	658	644	682	702	611	515	693	684
182.286	678	655	642	511	736	604	762	658	633	607	484	596	475	614	590	667	656	704	543	652	614	705	682	629	716	746	571	716	662	701	649	680	624	498	597	703	678	702	600	606	672	734	764	745	641	708	672	707	742
182.312	662	749	722	514	638	648	515	651	658	662	571	569	646	535	634	556	666	676	581	736	722	623	726	664	660	584	576	474	718	556	602	718	662	620	576	617	614	511	630	738	567	664	690	642	566	637	567	696	712
182.338	628	634	718	632	697	740	634	652	616	702	619	652	644	513	515	584	731	778	666	526	611	710	760	501	674	581	648	578	613	493	751	696	628	602	549	644	547	750	621	666	593	616	570	574	660	702	515	726	772
182.363	674	624	606	618	714	661	685	688	571	586	658	633	484	644	620	583	804	452	588	706	616	622	752	719	670	616	596	540	533	698	708	632	596	658	497	702	652	683	583	712	631	673	712	641	586	684	526	672	689
182.39	569	567	706	590	738	604	655	680	682	528	686	720	600	614	526	574	674	690	520	711	543	694	558	616	646	608	545	531	718	650	637	645	580	598	544	716	552	606	580	594	806	724	808	730	562	682	579	636	663
182.416	678	654	652	618	538	730	738	629	630	626	750	650	732	527	670	712	701	693	569	500	567	564	634	606	700	637	556	542	584	642	668	558	612	572	569	677	548	684	483	431	624	772	696	702	752	570	621	598	600
182.442	568	668	599	630	638	604	794	664	766	716	613	580	664	604	746	624	663	734	693	592	658	638	647	529	774	652	554	765	572	563	752	571	611	592	595	670	676	684	530	696	666	702	768	746	602	624	584	680	610
182.467	612	670	603	636	712	623	640	666	502	650	626	604	566	600	666	675	714	698	639	658	635	664	738	659	710	664	658	660	578	672	652	770	686	626	742	632	473	728	660	639	577	518	606	538	670	547	620	551	652
182.493	634	618	564	686	612	640	602	659	638	549	726	774	707	571	530	642	700	660	567	646	704	630	572	582	686	568	550	666	618	654	672	748	632	617	622	628	633	654	556	623	750	674	673	712	682	742	552	680	820
182.519	568	678	606	587	678	618	545	634	610	569	608	645	714	556	604	684	646	678	722	738	728	642	716	642	680	666	630	553	516	653	613	656	740	522	546	568	651	577	497	644	764	636	546	674	720	665	660	678	718
182.544	508	580	497	568	672	616	556	650	684	690	554	738	638	686	718	660	735	547	542	646	619	614	571	636	593	646	571	542	549	582	622	666	599	656	604	674	577	636	664	477	684	628	594	634	637	632	622	757	702
182.57	660	575	642	642	615	654	650	626	650	570	832	561	622	657	624	526	506	496	591	668	628	570	710	552	650	588	587	588	566	573	666	620	674	592	503	642	602	668	571	581	710	685	573	532	557	579	623	533	648
182.596	551	469	521	680	555	702	728	521	576	718	646	592	666	741	632	531	688	625	708	546	510	670	683	658	528	722	487	595	703	568	602	506	526	604	566	652	570	551	652	564	624	654	587	530	539	553	582	610	672
182.622	594	603	684	770	680	680	617	716	575	627	556	642	646	642	648	756	603	676	632	587	558	572	657	562	664	602	578	530	730	541	698	628	598	542	673	636	644	644	570	624	690	686	602	608	708	771	504	734	582
182.648	562	605	568	485	756	693	764	802	636	526	594	732	520	509	436	601	624	677	677	597	606	746	646	596	600	585	638	548	663	632	577	662	696	628	552	629	570	610	712	692	606	818	714	702	537	630	632	720	613
182.674	613	680	738	563	640	640	594	545	512	635	622	694	680	602	633	690	646	614	670	561	628	568	619	764	775	682	654	682	672	520	615	538	828	661	541	620	812	606	650	640	721	644	672	692	598	543	674	748	725
182.7	590	696	661	560	632	722	590	580	520	598	598	686	638	646	664	564	620	671	610	746	702	574	610	600	618	664	628	659	686	648	666	714	682	664	632	658	602	566	585	732	804	584	661	622	726	623	598	650	862
182.725	614	588	563	624	570	599	598	662	620	573	612	718	578	670	674	588	668	656	558	656	620	767	634	572	624	750	630	561	636	649	641	738	634	574	620	562	626	588	580	509	728	608	648	629	586	726	573	608	607
182.751	563	492	694	504	624	583	700	549	632	756	618	500	531	610	680	632	636	676	615	467	541	583	640	531	559	664	513	607	665	634	585	590	594	570	672	644	542	643	532	614	638	660	652	654	674	608	638	664	716
182.777	592	730	624	562	689	582	673	620	624	566	616	559	668	718	750	680	688	699	647	574	656	717	672	631	619	667	657	524	726	541	638	688	624	586	624	668	670	541	662	702	648	748	592	654	672	678	578	676	587
182.803	573	650	648	515	678	680	576	662	575	708	478	765	594	599	634	534	612	614	624	588	620	712	586	508	480	580	560	540	662	657	621	665	660	571	488	545	668	639	640	539	618	742	561	692	631	553	756	655	527
182.828	500	608	748	607	520	612	744	620	614	662	568	612	702	664	692	555	714	686	583	581	703	666	513	572	698	590	578	593	736	632	628	538	766	622	492	545	638	542	570	635	660	606	595	508	629	706	542	662	520
182.855	622	564	676	649	724	492	598	736	578	618	764	566	574	622	558	644	630	660	539	710	625	686	716	409	620	709	572	468	591	617	720	818	650	616	744	554	679	648	666	619	633	692	581	660	604	650	645	585	622
182.88	585	568	615	669	568	657	590	552	588	648	544	662	614	520	520	572	581	686	601	563	520	698	624	611	710	621	642	624	580	522	555	710	640	604	586	596	557	636	526	535	752	678	656	652	579	691	762	590	640
182.906	586	645	635	532	635	634	664	686	596	738	692	570	722	700	624	576	580	606	697	474	563	611	622	642	453	660	521	464	673	634	581	554	642	650	556	640	670	640	648	624	678	695	670	746	506	690	623	558	736
182.932	544	529	593	596	691	547	775	662	605	752	602	685	531	632	623	508	584	679	707	670	564	672	652	728	695	664	558	611	598	714	640	641	602	610	544	501	646	648	547	698	674	644	590	678	618	582	590	514	622
182.958	524	719	616	686	598	730	534	686	600	655	618	722	593	540	718	729	680	652	756	648	574	642	594	683	515	552	679	706	703	599	650	714	758	535	692	651	571	669	684	518	726	707	612	520	546	491	650	728	638
182.984	586	728	612	571	728	746	764	668	508	648	686	680	626	572	652	656	708	645	808	626	606	644	542	620	677	638	644	632	620	494	632	648	718	574	530	553	614	570	744	667	670	656	585	698	618	616	710	548	704
183.009	610	690	636	698	729	535	600	663	553	624	722	658	686	548	523	520	610	730	666	558	602	732	703	543	639	723	593	616	676	756	732	698	720	576	644	619	597	680	662	494	690	645	570	602	582	726	670	596	712
183.035	537	740	552	464	602	535	762	603	572	713	614	560	773	554	577	589	621	693	620	596	578	658	655	580	581	700	631	654	674	758	664	695	608	620	626	648	517	657	600	649	516	684	601	732	612	654	632	632	638
183.061	503	705	590	608	714	756	687	595	706	654	577	560	642	635	644	691	608	575	670	584	646	678	597	553	611	679	592	477	651	650	666	732	590	540	648	594	580	636	476	606	748	666	708	650	499	668	620	683	554
183.087	700	633	654	683	696	609	651	629	700	790	701	599	610	602	692	732	654	732	751	618	551	664	655	662	578	660	702	697	577	804	667	733	635	615	638	586	792	785	546	620	752	758	786	894	556	664	643	509	712
183.113	530	780	627	504	617	557	662	677	546	517	666	702	634	652	608	598	626	668	586	626	522	648	586	712	668	655	583	564	444	555	703	593	642	594	708	507	756	648	616	479	750	597	612	640	482	640	590	676	683
183.139	542	634	578	638	591	634	658	646	601	600	669	654	616	692	517	633	646	675	606	537	586	575	654	529	554	613	590	624	696	683	749	788	490	555	656	686	632	628	567	555	611	646	668	748	648	646	555	642	618
183.165	658	557	742	568	610	553	530	752	539	576	693	606	652	576	640	528	646	626	736	585	606	548	565	612	558	754	618	643	570	552	614	738	655	608	662	606	634	572	522	564	772	664	505	714	704	650	583	650	533
183.19	638	702	788	588	658	596	652	614	562	543	640	716	628	630	674	674	662	582	651	580	612	714	684	594	618	712	739	656	766	433	562	788	682	624	602	653	753	566	606	598	694	668	597	739	628	614	715	581	524
183.216	708	555	608	734	564	660	810	581	558	632	559	605	716	557	560	517	614	678	662	625	541	512	725	695	545	593	742	524	708	610	599	754	702	576	558	576	734	514	558	584	601	566	448	628	650	712	665	652	572
183.242	502	736	704	664	564	728	730	668	656	640	624	536	726	796	590	530	558	593	670	590	664	607	806	568	604	680	607	506	582	580	717	704	624	594	692	636	627	536	578	559	688	808	724	592	646	574	668	630	598
183.267	608	587	658	568	744	704	536	612	652	482	589	672	776	788	668	509	581	687	682	616	602	588	572	756	506	584	546	678	774	531	531	579	734	668	712	574	822	624	626	610	637	672	545	656	533	736	568	590	738
183.293	603	611	604	509	576	643	664	622	671	590	696	607	644	578	840	562	628	706	635	585	572	904	554	646	535	631	579	479	506	618	708	662	710	566	592	619	689	700	582	636	666	610	752	602	566	730	762	624	584
183.32	545	640	682	581	652	650	585	630	599	612	691	622	643	625	636	483	624	611	573	516	642	649	638	614	549	598	574	511	724	746	570	503	632	538	503	680	686	694	535	649	563	672	557	664	750	655	690	700	704
183.345	612	646	692	636	586	527	627	664	734	516	624	726	710	608	642	607	582	710	631	501	676	563	672	648	628	588	659	660	748	611	676	696	602	596	546	654	716	654	602	477	755	607	535	591	690	676	653	618	624
183.371	560	653	642	507	570	604	578	617	700	495	740	590	654	645	536	494	634	449	479	579	625	696	616	646	633	704	509	601	646	686	680	642	654	522	640	554	550	507	595	604	692	584	652	702	569	564	616	748	677
183.397	656	633	712	646	586	686	784	764	798	589	615	523	570	558	602	646	613	662	619	679	756	684	665	590	540	594	701	613	810	610	691	678	736	694	715	604	606	516	709	700	644	625	549	699	562	540	558	561	727
183.423	476	662	574	656	630	618	613	678	509	600	680	497	621	628	517	617	690	676	577	470	514	505	532	660	517	774	526	592	581	623	509	640	614	626	630	572	646	686	606	590	606	644	514	630	644	634	599	558	664
183.448	630	565	645	721	698	620	670	819	552	581	636	676	612	668	741	613	586	535	660	708	665	613	592	722	505	702	634	670	718	759	592	751	722	738	752	686	818	742	632	578	713	676	670	620	672	798	634	629	688
183.474	558	786	640	744	654	584	646	654	612	530	562	746	702	469	803	606	618	530	730	630	541	638	674	788	652	594	660	754	760	644	740	712	646	652	620	600	700	596	694	626	668	601	622	666	598	611	647	552	629
183.5	591	744	666	527	614	649	571	750	666	604	529	584	754	632	716	591	601	614	574	670	580	584	632	748	469	627	694	531	706	624	538	652	744	569	644	804	686	688	552	552	646	740	684	722	609	641	722	649	642
183.525	559	646	605	540	563	668	568	649	596	553	612	624	504	518	542	518	686	642	539	637	508	682	564	650	684	572	620	618	684	534	676	584	592	614	638	604	680	582	578	604	606	438	574	676	637	714	582	528	483
183.551	576	488	618	670	778	690	678	770	506	453	620	585	616	595	602	674	728	546	545	560	623	646	711	583	605	670	609	680	650	606	646	720	652	594	788	577	756	531	662	620	719	514	598	758	606	712	564	614	752
183.578	540	712	710	624	624	687	659	642	634	636	600	608	657	666	682	616	636	650	618	584	604	678	556	574	526	648	660	682	629	610	511	720	613	586	734	642	680	519	570	595	684	682	543	820	604	640	568	784	734
183.603	490	700	568	706	607	716	786	688	656	500	707	629	802	676	660	652	632	537	662	599	605	686	528	658	578	660	807	541	608	556	674	704	669	569	552	590	882	644	546	654	662	536	524	667	636	620	609	694	672
183.629	628	675	662	682	650	628	656	616	800	532	668	652	499	645	641	700	758	709	604	619	618	610	583	597	532	698	650	556	714	654	788	644	664	670	590	613	830	666	568	622	762	633	670	804	641	511	697	640	622
183.655	632	604	689	750	644	744	712	676	664	681	726	671	782	742	722	598	656	522	626	606	686	748	492	706	524	648	680	710	678	592	592	702	587	594	602	672	644	577	680	550	593	460	534	605	684	590	642	688	674
183.681	429	632	570	585	674	738	561	635	676	582	656	615	672	612	649	649	585	539	584	704	766	526	553	625	614	635	672	560	689	622	588	612	546	555	600	606	632	656	670	543	690	716	595	632	524	559	727	618	620
183.706	573	696	615	714	652	597	709	679	658	643	510	598	550	560	644	574	554	650	640	576	632	583	555	581	612	631	682	604	567	556	619	659	644	584	510	576	714	569	684	590	511	602	443	736	645	642	556	594	556
183.732	588	520	672	612	626	602	588	766	624	584	600	700	618	572	574	614	664	630	616	611	603	693	640	630	517	716	724	670	639	624	657	648	628	604	750	638	665	644	550	502	616	504	602	734	569	602	508	664	696
183.758	628	772	679	666	622	681	614	616	700	526	549	574	611	713	670	564	706	587	652	655	578	710	569	644	652	712	774	473	640	540	638	692	611	610	622	561	708	574	523	477	616	657	646	624	640	746	556	665	746
183.784	652	736	635	668	638	718	658	567	641	528	686	712	578	696	628	532	609	602	726	582	627	650	597	644	713	586	693	669	626	656	746	509	529	693	626	619	814	620	626	574	570	674	581	642	610	635	680	622	700
183.81	610	620	544	628	601	676	620	674	561	667	563	598	662	652	642	718	752	638	692	563	578	563	591	748	469	658	650	596	696	724	628	613	628	624	667	656	778	542	610	569	674	653	728	606	632	566	639	576	692
183.836	704	642	659	686	624	666	662	676	698	550	630	696	706	624	704	538	710	594	612	533	594	516	607	832	655	721	674	630	629	634	529	587	633	566	574	551	858	520	679	652	537	713	555	672	628	666	588	628	632
183.861	652	608	742	586	712	726	596	680	731	550	566	695	719	500	613	678	712	628	509	711	627	702	602	586	613	764	632	589	610	600	610	750	665	664	578	587	736	628	580	690	756	590	634	638	632	821	589	674	708
183.887	614	700	686	558	517	646	728	671	654	556	642	586	582	644	624	607	664	592	628	646	605	630	617	658	585	556	556	610	542	513	630	705	595	583	729	528	642	644	549	443	610	662	602	576	690	620	598	651	615
183.913	727	674	667	582	754	684	786	810	724	580	712	688	678	735	688	682	639	606	668	628	660	614	580	636	708	778	826	683	694	586	664	497	546	604	519	697	698	568	673	694	534	536	602	712	674	623	736	664	667
183.939	700	580	720	780	634	686	565	770	765	611	696	642	556	676	597	529	667	650	587	592	659	556	562	706	660	634	814	628	594	612	670	692	641	616	610	550	786	693	530	544	690	605	582	664	610	628	647	477	585
183.965	590	745	690	594	646	684	680	756	638	610	644	608	576	580	529	524	671	561	580	496	601	704	540	726	635	724	666	575	746	606	636	598	534	622	658	608	669	652	768	610	624	566	752	584	594	722	656	636	634
183.99	625	622	595	680	600	686	610	724	689	550	608	631	658	644	596	568	674	656	565	648	652	557	670	786	562	572	786	606	654	734	609	676	624	722	734	668	770	560	506	590	657	692	632	788	666	600	660	566	658
184.016	509	630	616	692	590	638	596	782	637	537	718	628	646	620	558	572	650	714	563	548	544	598	611	776	658	595	706	619	622	616	570	534	663	573	576	670	772	665	585	568	648	620	568	732	600	794	644	525	678
184.042	657	650	514	578	600	768	565	624	736	582	708	698	650	674	730	593	698	708	574	646	439	580	522	627	561	570	664	700	670	560	564	558	626	681	636	654	704	666	515	503	571	718	534	734	690	595	638	730	582
184.068	620	640	732	640	692	630	648	782	635	506	619	584	668	676	692	563	764	556	668	618	596	585	669	616	602	650	614	670	472	602	590	622	544	650	662	676	653	636	700	572	622	588	548	578	573	563	616	612	574
184.094	712	608	714	571	576	792	654	738	699	566	622	640	619	746	605	576	736	576	580	608	588	670	546	651	622	656	704	699	586	678	673	648	552	594	734	680	724	724	521	667	516	676	650	747	535	700	578	469	616
184.12	618	654	618	584	610	796	728	712	596	573	644	612	615	823	750	584	656	683	637	586	598	617	688	672	664	748	644	616	728	658	627	676	725	676	710	732	918	639	499	672	677	742	673	491	538	655	672	636	680
184.146	624	546	585	689	689	598	646	605	662	481	624	677	650	604	613	621	541	539	552	635	569	577	590	597	702	728	583	645	703	568	672	595	554	577	655	572	699	549	519	645	724	741	542	644	631	627	625	602	649
184.171	634	704	569	598	694	690	810	806	674	636	618	652	694	688	686	708	533	712	660	672	567	553	713	696	511	692	736	622	592	579	632	830	655	602	778	652	750	640	479	612	656	708	484	636	616	818	712	582	647
184.197	729	708	624	521	517	600	662	680	756	708	618	673	634	583	583	498	604	561	674	710	552	598	572	475	611	756	686	622	680	696	562	657	632	637	695	676	614	680	575	629	715	587	576	588	691	615	658	562	714
184.223	704	810	671	736	614	619	724	681	671	540	580	628	684	597	689	636	534	558	586	654	656	702	570	712	678	706	698	662	680	607	602	611	622	702	611	676	684	622	642	648	584	708	669	702	538	713	630	674	585
184.248	738	730	716	680	660	569	730	750	664	708	656	620	752	568	800	585	670	702	688	612	632	512	638	706	700	810	686	578	636	674	770	762	798	635	605	658	744	572	514	680	655	602	802	626	688	760	685	576	574
184.274	714	580	662	600	713	604	661	693	635	505	602	666	606	683	780	576	636	664	673	664	530	649	653	573	608	714	638	613	598	612	578	557	625	548	579	736	758	618	682	552	577	632	632	734	716	618	691	542	612
184.301	672	648	804	684	649	603	720	764	680	666	574	666	613	635	677	616	564	647	616	702	506	546	639	654	658	617	752	690	658	590	622	710	614	564	578	677	758	530	471	538	618	631	652	792	668	726	605	667	614
184.326	561	645	592	637	462	574	591	776	574	569	506	503	614	639	528	588	502	584	572	602	582	604	619	598	631	626	570	587	587	535	522	600	493	557	563	732	594	650	563	538	696	658	543	504	694	611	668	622	566
184.352	628	642	724	657	646	742	814	760	766	620	595	734	638	786	770	637	720	693	666	628	671	704	506	709	499	594	708	670	680	610	638	676	635	726	744	726	742	636	670	479	618	666	738	734	758	712	716	634	709
184.378	746	734	551	642	561	595	734	727	543	509	730	556	620	605	690	572	616	649	568	666	578	646	657	508	584	696	628	636	609	592	750	627	660	606	613	676	692	569	532	538	661	541	598	618	645	666	667	584	684
184.404	556	622	658	626	596	520	665	644	740	616	600	636	694	636	509	542	445	464	507	536	620	629	649	542	710	808	640	620	586	595	688	632	630	658	570	756	738	682	476	634	628	622	521	645	610	552	475	523	566
184.429	644	760	608	742	557	510	702	634	545	516	591	640	720	711	700	478	541	540	828	782	604	620	632	634	698	742	766	509	582	720	530	626	555	570	726	634	788	732	558	578	655	690	852	758	734	606	666	596	727
184.455	582	618	568	634	686	652	662	605	595	614	710	614	704	667	746	569	573	612	598	565	558	702	646	696	710	758	672	758	628	787	646	553	680	698	623	662	724	594	629	585	629	598	600	559	668	688	671	728	579
184.481	615	672	622	608	498	706	656	696	699	653	618	641	690	579	610	601	673	558	631	737	612	652	640	566	630	744	576	643	716	607	687	742	626	674	668	592	710	592	561	622	730	528	622	662	784	630	668	658	668
184.507	642	651	724	620	694	708	632	734	800	587	609	585	710	656	514	606	684	557	756	724	620	750	662	551	680	742	782	680	634	516	590	670	637	572	658	692	706	606	590	659	523	527	529	690	698	622	588	584	730
184.533	568	630	596	674	646	586	592	665	738	565	639	551	516	688	566	580	610	662	746	599	675	514	698	534	728	664	758	688	524	690	585	592	606	640	722	684	742	648	584	708	567	691	674	668	631	612	481	651	622
184.559	649	740	599	638	778	678	796	698	724	633	634	732	646	662	588	591	613	702	716	682	648	609	520	668	674	578	657	604	588	720	608	647	695	712	589	639	602	718	616	672	604	582	509	558	720	718	677	619	567
184.584	566	640	571	766	696	704	559	632	641	734	704	612	776	624	664	718	569	678	630	738	618	562	674	683	786	691	600	654	530	669	611	591	648	610	620	600	728	702	552	532	690	678	517	639	855	756	674	607	639
184.61	622	672	594	567	766	662	505	784	547	616	762	632	564	612	594	637	614	614	659	698	676	746	688	638	580	766	656	660	448	572	468	722	662	600	604	752	587	631	570	691	628	589	629	798	764	720	717	733	656
184.636	638	610	666	656	644	714	600	592	704	503	738	654	559	681	662	640	632	608	682	630	665	694	501	668	660	743	726	544	587	654	713	536	621	663	673	670	624	796	640	575	671	730	590	591	702	555	728	708	608
184.662	498	780	646	642	714	698	664	647	514	594	699	617	626	600	648	533	677	592	628	664	755	687	754	651	648	668	758	698	644	633	585	583	599	618	685	712	790	694	586	692	633	513	734	784	688	692	648	600	684
184.688	674	567	736	606	676	578	670	544	579	726	505	696	642	546	702	706	654	568	640	640	674	652	656	602	697	754	826	658	580	519	594	595	691	658	584	682	637	529	585	636	660	776	614	607	765	702	531	660	619
184.713	600	682	776	667	635	628	694	634	647	625	698	564	604	688	729	559	520	660	652	594	709	550	563	642	696	740	612	782	568	573	716	692	614	644	650	725	546	640	577	531	548	604	560	637	660	702	694	554	568
184.739	673	620	584	652	593	700	623	674	562	585	670	586	618	607	554	696	682	584	678	657	664	663	686	682	588	594	707	664	658	698	575	666	664	672	714	682	722	598	636	614	561	632	710	755	772	642	602	672	606
184.765	570	666	680	598	712	531	644	762	562	564	522	572	686	604	582	583	608	694	602	636	633	613	600	658	546	688	668	602	678	580	528	666	748	658	601	672	620	742	463	690	634	700	664	674	724	764	629	658	636
184.791	553	616	582	756	637	706	732	722	672	832	696	571	714	658	656	635	616	491	637	656	662	688	532	615	505	652	780	592	756	612	621	644	658	656	594	650	658	660	708	574	524	650	626	663	744	666	664	762	679
184.817	544	519	706	714	592	741	722	606	583	560	737	582	596	542	618	581	636	545	705	608	574	698	716	654	598	643	646	580	694	586	548	569	610	701	659	623	540	611	568	566	477	606	636	602	682	608	558	558	674
184.843	652	694	599	650	760	491	714	684	518	560	551	629	670	654	512	642	570	500	708	724	687	696	584	636	592	708	607	484	578	623	574	554	806	654	614	656	676	578	415	716	628	716	680	654	655	748	584	652	664
184.868	609	632	678	674	602	604	724	764	626	659	629	593	644	678	638	638	565	640	690	666	635	714	698	602	532	515	671	578	612	780	630	586	724	688	620	521	700	695	610	618	587	569	666	806	622	660	650	606	633
184.894	686	564	730	636	667	682	584	656	748	678	694	560	774	579	712	650	588	622	630	676	726	688	672	638	644	678	538	548	746	520	644	660	530	687	547	684	630	766	698	658	578	698	736	592	730	678	553	676	644
184.92	731	776	750	578	662	678	658	614	622	720	738	541	802	642	724	730	448	627	567	720	638	654	654	466	632	706	600	609	552	600	586	668	692	626	595	696	720	595	624	638	692	638	606	625	736	726	638	695	738
184.946	594	580	644	549	744	487	620	647	648	722	650	568	710	582	505	654	620	604	612	553	686	626	561	665	713	662	674	694	654	570	690	579	680	567	715	645	596	547	567	656	602	580	574	782	697	663	624	629	645
184.971	521	690	693	619	520	684	738	630	686	637	630	507	644	634	786	572	647	589	678	585	593	686	560	692	748	613	627	648	672	680	573	674	590	466	566	670	672	569	557	680	688	666	614	556	552	603	724	641	606
184.997	628	754	616	622	630	740	588	622	546	674	750	657	706	560	589	631	611	734	566	604	590	764	626	620	624	518	586	751	544	555	644	638	644	645	560	688	518	721	575	696	670	604	556	558	559	705	612	710	586
185.023	621	697	606	529	637	575	662	716	794	638	578	600	606	507	590	576	695	552	624	590	642	636	677	576	698	562	522	601	620	584	561	650	669	616	585	669	786	686	464	573	672	640	642	661	658	714	594	653	726
185.049	726	712	756	639	579	560	689	602	650	605	690	648	613	674	597	461	581	718	602	720	607	590	586	489	585	760	624	702	630	596	702	660	693	672	558	758	734	584	616	798	588	632	724	586	584	755	676	752	580
185.075	600	686	650	554	658	620	738	752	658	702	682	655	634	659	545	630	568	584	632	605	629	608	726	744	634	640	635	678	516	597	600	600	702	706	500	705	648	658	528	688	668	623	598	586	670	762	565	664	678
185.101	638	804	665	660	710	720	704	712	752	606	670	634	643	680	591	675	640	664	632	642	622	677	590	534	635	656	611	562	594	504	830	587	580	597	540	780	716	588	463	806	535	676	629	698	742	736	752	670	754
185.126	610	692	728	662	610	525	680	688	490	671	645	723	676	629	770	617	657	645	650	534	551	713	604	677	612	602	545	526	734	681	636	622	658	633	611	660	691	594	581	610	686	700	575	734	703	616	610	624	632
185.152	551	674	662	636	640	627	630	549	624	720	634	620	658	661	518	589	740	558	634	495	734	644	646	652	662	623	574	623	522	692	684	503	678	646	620	606	626	724	503	593	616	657	504	588	722	624	732	690	595
185.178	624	789	590	594	596	498	587	507	532	740	650	516	642	670	672	547	569	562	568	621	610	696	672	594	600	706	624	541	626	521	561	616	685	480	580	676	637	489	512	678	682	622	665	663	722	569	666	459	619
185.204	566	674	706	631	693	602	652	642	694	676	604	617	626	694	660	585	559	690	667	589	660	680	666	654	630	748	626	695	528	732	610	651	770	550	578	674	658	638	594	588	584	708	603	664	620	590	608	724	772
185.23	705	690	704	562	661	692	693	707	684	750	656	644	620	749	606	620	669	688	698	577	632	794	640	662	600	618	648	544	522	595	602	587	638	614	695	736	583	790	606	732	646	642	563	764	670	672	728	718	679
185.255	714	598	736	585	527	776	529	794	538	776	573	654	682	662	658	670	610	682	684	533	702	649	748	679	790	674	718	581	632	572	752	658	581	529	738	718	533	708	618	752	572	644	666	700	760	718	662	679	687
185.281	558	613	634	599	686	630	654	760	546	744	730	660	672	698	524	664	608	716	752	409	760	708	544	640	507	546	519	561	607	652	626	572	696	702	688	634	678	655	570	658	498	598	650	596	676	796	719	628	656
185.307	624	653	598	721	610	618	652	598	681	608	622	525	596	569	658	718	592	610	614	634	646	468	692	610	658	714	537	434	664	652	618	605	598	586	585	603	660	613	656	644	554	736	644	690	702	642	654	622	634
185.333	768	722	560	728	673	674	628	705	722	655	592	577	756	768	667	625	748	622	744	608	665	763	672	570	704	612	634	683	686	682	772	674	531	764	715	660	630	632	578	738	597	654	676	686	605	688	643	610	686
185.359	680	762	642	728	586	584	622	776	770	796	686	706	720	702	698	554	586	758	751	628	742	680	605	696	778	654	644	580	630	564	567	726	666	620	629	728	507	766	602	784	569	707	653	726	816	740	625	703	672
185.385	589	746	637	648	576	706	570	646	608	754	431	542	646	423	614	686	534	601	598	659	699	600	548	624	594	720	632	604	544	555	532	598	756	524	504	617	687	636	648	758	587	656	617	628	634	669	665	754	712
185.41	617	588	630	453	666	614	592	627	652	760	533	712	658	686	656	695	628	587	749	682	673	690	620	677	670	666	727	593	636	614	722	648	652	603	459	752	624	630	631	712	675	616	594	648	560	678	650	716	664
185.436	604	606	703	794	608	668	716	708	561	782	602	626	616	662	604	642	702	792	551	700	676	678	630	610	600	676	712	544	640	653	584	604	699	676	540	652	592	637	627	558	622	710	604	647	565	768	800	646	746
185.462	602	688	670	728	632	655	585	652	733	642	742	561	611	614	667	635	630	540	535	605	646	714	602	623	554	705	511	584	529	585	577	541	624	691	596	612	503	784	445	660	520	591	702	516	547	687	674	705	598
185.488	682	593	694	532	608	672	584	648	670	624	758	569	640	602	684	678	557	686	622	544	609	590	730	648	668	560	736	672	594	556	703	618	654	592	686	710	653	682	534	576	553	640	696	607	556	746	648	704	492
185.513	690	750	738	571	532	622	706	770	618	694	876	594	652	632	631	636	830	659	686	621	634	772	732	786	754	707	704	664	642	632	610	601	666	592	584	598	628	646	574	667	714	642	568	598	592	664	652	574	654
185.539	601	680	680	698	664	696	670	649	639	806	698	552	620	549	544	672	700	778	706	577	700	708	651	684	674	690	618	616	658	738	682	672	704	520	674	668	672	650	547	744	662	571	667	676	540	758	669	663	628
185.566	532	822	667	598	719	638	672	706	564	762	779	592	499	764	620	670	610	736	685	472	686	615	676	590	640	686	567	663	604	613	762	730	666	736	519	653	621	674	611	683	582	660	760	611	770	736	770	587	656
185.591	590	724	720	511	710	672	633	722	587	676	734	688	634	642	680	530	678	708	692	516	576	679	612	604	551	711	610	549	624	510	780	534	542	669	581	684	574	648	561	720	556	668	569	561	599	727	555	644	588
185.617	622	648	666	618	671	631	626	646	690	605	746	492	622	549	575	568	553	657	610	557	652	620	549	571	680	617	654	549	592	676	600	710	692	628	620	663	507	638	662	619	511	550	624	578	650	590	557	668	593
185.643	538	584	658	665	517	606	578	653	668	660	702	610	709	670	567	602	553	598	705	518	590	600	694	662	686	583	604	486	589	576	622	630	650	529	505	647	565	678	534	710	764	734	635	776	561	862	570	598	641
185.668	559	715	675	486	654	554	596	626	712	688	609	608	654	560	662	528	646	588	640	674	560	602	496	746	584	656	665	661	732	673	688	679	630	524	550	593	568	679	616	736	622	769	647	642	564	689	636	660	688
185.694	590	698	564	752	635	488	555	710	716	656	774	658	579	656	656	706	704	668	618	537	566	528	652	811	679	671	533	623	642	573	662	635	614	656	600	632	525	762	589	737	492	698	582	620	633	665	680	626	662
185.72	539	587	704	648	776	662	579	736	666	782	840	658	680	644	726	651	716	618	696	675	442	630	686	575	726	714	596	714	661	684	738	578	717	780	656	563	668	562	560	698	622	635	579	686	672	642	674	707	669
185.746	758	742	613	692	733	695	740	856	656	752	668	576	550	595	706	642	690	750	600	684	599	682	576	596	675	628	645	609	679	646	713	708	700	495	675	806	541	735	656	615	692	763	684	720	712	774	582	625	673
185.772	606	736	704	600	515	521	676	694	692	604	642	641	682	588	637	644	718	672	737	572	548	526	642	673	562	620	509	640	582	530	566	538	760	516	470	670	514	600	606	625	692	546	526	794	578	722	549	612	746
185.797	708	645	734	673	662	596	778	648	596	674	544	496	588	646	630	578	604	626	676	688	677	639	626	677	634	713	620	711	576	657	686	495	843	618	680	634	574	683	547	597	684	646	602	740	568	668	702	584	619
185.824	636	616	721	742	672	626	600	610	620	808	673	626	656	625	541	738	687	642	714	619	768	562	716	664	593	570	515	608	584	624	734	610	562	536	548	752	518	598	551	538	686	605	586	608	672	733	624	708	682
185.849	606	642	582	772	632	468	792	642	565	601	676	592	526	756	614	641	647	714	632	766	752	710	630	643	610	630	543	672	592	569	669	714	603	591	644	675	577	615	583	646	700	663	624	706	800	760	674	738	660
185.875	604	552	648	679	652	611	648	574	668	676	666	591	625	664	514	611	644	634	546	694	612	670	667	674	467	694	621	670	664	640	703	685	624	644	586	729	566	655	512	590	654	694	582	694	601	788	704	658	710
185.901	598	623	637	649	808	613	623	595	510	689	680	698	634	564	475	536	591	722	586	706	596	700	782	726	612	620	652	538	577	487	786	688	685	658	612	611	581	723	508	704	706	560	676	692	595	610	584	569	671
185.927	696	645	701	606	614	590	546	676	696	598	602	523	666	655	497	568	504	734	594	612	637	572	675	649	463	607	680	628	599	652	700	722	664	650	576	587	758	738	628	594	676	716	592	625	638	687	576	639	616
185.952	467	773	662	688	573	665	660	760	758	753	680	736	594	816	658	637	774	555	614	581	710	500	570	489	684	629	584	621	623	584	667	751	589	610	529	742	691	666	474	673	570	596	712	692	620	838	724	683	637
185.978	572	618	566	692	754	530	676	621	575	661	494	656	650	601	635	631	522	704	630	712	549	517	601	626	650	597	588	650	563	540	618	550	686	598	576	552	638	624	481	628	637	596	657	734	544	626	504	619	588
186.004	590	692	678	652	610	531	600	666	663	706	639	620	598	674	610	704	704	688	656	578	415	554	634	702	597	599	664	674	582	715	588	796	618	478	459	812	602	636	575	586	656	656	617	637	702	762	650	619	646
186.03	647	756	720	593	644	501	649	689	698	663	691	574	678	744	675	559	794	810	537	674	687	620	659	582	566	732	628	632	682	569	746	497	756	686	448	600	604	633	732	613	748	652	739	622	680	716	672	550	764
186.055	628	670	634	564	744	666	626	495	723	710	749	608	686	806	630	618	702	668	569	662	646	564	674	614	651	584	554	608	702	742	599	748	521	612	543	631	552	612	572	652	582	620	617	766	591	792	638	612	564
186.082	616	730	760	658	646	590	646	594	642	689	592	578	618	744	676	704	700	633	604	677	609	657	734	656	608	742	530	622	720	577	668	678	696	664	674	652	666	658	630	750	696	630	613	790	680	730	628	547	658
186.108	493	676	722	539	714	519	608	622	644	740	623	626	820	729	656	554	743	750	666	688	702	660	677	595	613	545	495	573	578	592	644	646	677	638	590	620	596	538	558	628	698	546	760	762	649	614	583	672	775
186.133	622	772	744	531	856	603	702	698	626	728	642	523	666	576	620	548	521	612	653	644	568	652	686	498	593	714	764	618	694	726	762	561	657	558	468	642	606	732	598	647	599	646	594	766	596	755	608	652	794
186.159	535	650	644	570	585	688	592	629	686	543	632	661	579	706	477	647	615	766	604	578	514	652	581	683	592	625	655	594	568	564	664	644	587	666	549	668	626	600	590	616	621	604	680	594	659	696	506	598	586
186.185	576	676	546	628	738	588	638	696	543	752	743	622	656	563	647	612	675	590	612	652	586	648	725	616	598	508	581	594	641	616	680	536	685	517	610	690	598	732	529	750	602	594	726	712	672	716	670	581	650
186.21	634	659	642	716	608	540	648	660	708	596	710	646	686	765	631	596	639	690	646	647	626	642	728	686	596	672	524	571	566	679	680	696	656	588	596	702	580	598	639	605	656	638	591	705	658	744	650	657	646
186.236	508	662	668	694	656	600	611	632	662	505	688	540	544	760	521	708	648	678	640	648	728	598	784	663	551	603	696	536	542	634	668	623	739	652	546	714	544	601	626	620	619	523	728	559	665	656	591	596	605
186.262	644	724	768	546	698	548	688	656	638	690	824	626	726	730	668	626	711	678	708	618	536	538	717	690	738	770	674	615	752	761	756	798	836	533	599	649	584	719	754	627	602	564	718	832	804	748	730	636	652
186.288	606	774	717	727	708	589	716	734	622	661	696	704	653	746	578	607	701	640	594	582	624	698	620	605	586	579	702	628	605	610	568	736	786	590	529	610	527	573	650	676	477	565	650	569	611	584	660	540	585
186.314	772	852	546	690	674	728	626	662	720	648	704	726	694	783	688	624	800	581	564	647	570	560	814	698	586	639	623	536	766	645	828	642	716	561	612	632	602	688	632	702	648	623	732	621	754	704	600	628	718
186.339	698	560	780	658	712	520	706	700	699	790	598	700	685	597	631	632	662	650	594	668	672	519	762	736	513	685	674	593	550	508	655	756	682	580	528	564	643	562	519	598	593	479	588	622	736	692	604	627	673
186.366	604	706	668	680	676	465	630	683	600	674	716	664	520	700	660	680	624	660	619	748	614	455	572	738	592	699	534	738	542	539	678	605	562	652	615	659	431	692	630	678	663	652	574	741	670	738	642	647	730
186.391	606	752	583	604	662	616	698	572	733	650	646	627	576	627	607	590	649	521	526	583	497	588	654	680	492	497	682	500	607	630	740	640	521	561	582	506	539	612	549	618	774	612	702	606	744	723	682	572	694
186.417	558	692	696	680	742	528	661	610	642	682	618	626	586	706	572	656	697	608	694	678	620	607	676	650	565	663	730	636	534	514	794	632	630	522	794	648	554	710	531	626	736	636	674	656	688	812	668	574	766
186.443	647	703	630	700	724	506	514	662	644	796	648	656	617	645	684	525	602	726	762	635	521	656	654	586	675	736	571	589	610	660	750	642	666	574	536	674	670	736	485	710	651	578	698	662	642	620	685	654	756
186.469	770	652	667	624	597	620	762	758	520	656	836	708	712	615	525	599	626	593	555	706	708	670	744	653	705	598	596	674	664	680	718	663	683	572	636	686	598	714	607	642	750	548	600	749	728	517	620	617	682
186.494	543	738	718	639	536	592	636	616	586	670	600	682	618	547	660	667	630	613	724	636	550	534	676	672	570	724	582	533	641	762	600	694	704	646	680	646	666	693	646	578	625	722	574	678	604	672	575	610	804
186.52	583	638	740	655	656	488	534	588	692	560	591	550	516	578	633	681	553	632	577	608	526	578	598	604	517	614	480	605	576	639	621	563	722	676	503	607	664	679	562	684	618	565	554	668	685	656	755	560	517
186.546	780	618	740	473	690	656	562	507	684	777	696	716	636	582	675	709	582	609	586	672	554	563	610	557	515	716	510	658	674	644	684	658	548	628	610	655	690	705	576	658	618	642	663	647	670	630	716	638	600
186.572	575	710	780	628	754	702	716	636	702	789	644	678	604	590	617	632	744	632	638	748	658	668	722	750	649	744	694	692	640	718	631	644	782	543	620	619	584	702	601	618	712	659	668	774	647	594	721	632	664
186.597	674	702	694	694	710	608	728	579	582	558	798	562	538	649	686	651	642	653	680	604	634	495	594	692	578	706	584	664	622	606	640	655	622	650	634	514	574	588	618	608	678	640	629	611	692	682	632	596	660
186.624	477	698	662	596	677	588	626	808	537	685	649	546	716	516	553	583	726	610	664	600	696	542	672	655	634	624	671	636	572	649	663	548	786	610	569	693	682	597	672	606	646	634	545	612	506	652	634	646	677
186.65	654	734	672	712	699	671	662	602	716	782	748	725	648	558	555	561	616	545	824	554	696	578	716	509	643	640	714	603	680	566	614	568	654	732	680	649	611	760	617	752	638	596	684	678	559	754	536	490	630
186.675	516	654	692	664	634	629	632	597	531	808	630	604	724	602	588	628	605	690	666	598	487	612	684	612	621	600	565	612	598	588	694	538	594	678	666	620	619	680	484	565	649	512	670	700	782	583	544	618	624
186.701	563	507	676	601	705	503	647	556	588	676	649	658	559	588	668	654	634	638	754	748	536	536	606	522	670	674	652	600	572	596	651	568	602	704	616	602	634	496	664	664	692	662	626	743	632	659	585	537	609
186.727	736	600	606	527	727	593	578	674	652	705	683	628	672	604	590	644	506	492	706	664	511	650	633	663	650	533	610	614	684	506	602	632	644	672	629	540	678	638	573	722	576	676	619	755	584	578	540	531	670
186.752	698	772	666	644	714	632	580	735	666	518	710	723	592	589	598	603	771	810	746	630	630	584	678	564	642	682	571	706	693	611	746	694	644	656	621	776	740	590	476	704	648	723	848	718	674	714	570	774	638
186.778	612	664	733	710	507	616	608	648	564	622	718	642	591	596	521	756	734	640	666	654	740	546	710	660	646	562	624	549	682	632	634	655	548	561	571	610	622	616	566	692	740	663	558	776	657	611	609	500	595
186.804	732	620	646	613	652	560	562	573	603	654	675	670	658	724	573	636	736	562	738	748	613	600	682	582	700	683	580	631	543	754	656	552	577	658	768	602	569	792	629	662	666	660	662	708	614	527	676	570	686
186.83	756	609	635	636	700	574	559	670	555	589	659	654	572	653	732	680	493	536	638	812	659	702	609	778	827	666	542	648	590	438	812	761	598	648	617	655	696	794	644	596	494	760	702	696	526	718	608	756	545
186.856	655	802	610	629	591	539	696	572	497	618	568	692	588	461	630	658	604	590	588	642	688	672	640	626	638	626	599	684	574	588	670	600	612	645	662	614	604	612	592	660	612	657	673	728	642	705	630	480	543
186.881	610	639	720	628	660	692	648	624	581	664	591	628	698	630	708	658	658	668	672	570	495	720	664	530	718	578	724	612	568	663	592	684	646	674	737	702	586	537	607	677	676	623	722	639	644	587	668	682	674
186.908	682	598	730	662	830	622	633	636	526	712	646	623	546	686	610	552	620	666	698	672	676	770	634	561	491	670	548	624	612	512	545	596	614	576	816	531	630	611	630	764	521	685	660	732	542	634	724	516	624
186.933	680	619	687	484	614	638	626	669	668	673	640	486	648	698	699	595	650	629	702	762	672	607	696	632	629	708	532	714	552	636	722	678	682	574	568	680	623	580	557	700	609	626	751	766	774	645	694	594	709
186.959	636	574	668	556	590	541	662	584	586	654	665	632	568	630	544	431	654	483	726	615	628	655	569	546	658	677	608	559	703	646	632	591	654	748	628	612	708	670	574	606	630	629	606	632	738	649	562	484	642
186.985	644	702	614	606	724	650	632	572	524	822	652	768	538	770	634	558	571	587	688	488	636	584	646	662	650	679	574	602	704	698	694	505	664	616	734	597	672	664	566	746	509	616	676	719	675	724	673	525	594
187.011	713	659	560	785	698	680	508	559	524	694	664	622	655	752	647	632	692	684	615	604	706	630	702	642	679	594	527	592	677	568	635	628	682	834	536	482	664	748	576	656	634	676	696	664	511	702	718	618	631
187.036	704	672	678	597	830	668	680	645	702	768	694	560	782	634	667	594	531	565	564	619	623	599	696	678	629	643	627	592	622	656	640	461	583	574	524	639	624	609	540	616	628	641	624	715	644	596	635	657	730
187.062	722	626	534	671	710	774	635	654	604	652	602	690	648	521	552	661	601	554	636	707	520	676	750	636	664	618	602	652	638	512	624	704	638	744	666	530	756	602	710	650	724	685	642	634	774	564	740	674	651
187.088	762	594	724	587	670	700	672	553	568	812	716	762	688	606	508	646	524	678	713	648	628	616	571	674	672	606	664	664	714	736	724	814	684	726	670	571	594	658	593	564	526	626	649	780	688	668	709	634	778
187.113	526	646	726	626	720	541	590	647	547	795	618	530	634	639	660	622	549	806	684	614	614	536	612	610	764	612	608	680	596	756	605	589	632	658	554	599	597	684	513	619	564	596	860	724	668	586	687	627	575
187.139	766	764	628	560	714	527	643	551	552	734	696	646	772	646	636	706	586	599	634	635	536	635	652	774	614	670	626	644	615	645	704	589	547	628	658	582	594	630	696	666	680	654	575	630	740	590	732	667	744
187.165	676	681	593	628	566	668	587	580	532	693	744	654	698	568	614	636	587	553	620	605	686	596	576	610	682	542	664	612	538	548	550	499	516	610	730	546	506	633	576	578	655	607	652	748	682	542	594	616	470
187.192	700	656	692	544	636	666	672	576	469	602	762	698	648	756	675	662	774	662	585	651	500	685	721	669	692	583	597	645	611	729	706	706	643	663	790	568	756	732	624	621	792	694	754	529	630	618	602	653	606
187.217	710	600	667	674	647	630	597	576	662	778	554	539	621	492	518	621	646	610	677	616	530	652	621	661	642	627	542	692	632	612	541	632	706	629	577	536	588	674	688	684	678	678	648	594	765	674	782	676	680
187.243	708	618	623	594	578	659	614	636	640	702	617	593	652	565	604	670	573	618	717	608	660	571	772	598	754	560	707	598	544	626	654	582	577	710	572	523	437	672	720	668	798	610	718	629	725	696	541	521	632
187.269	788	726	778	548	636	606	712	591	524	678	700	523	624	567	772	663	596	676	693	738	697	593	674	596	652	664	652	476	619	537	616	548	622	652	583	660	680	630	619	741	656	666	606	724	658	562	704	584	688
187.294	693	620	778	558	700	695	632	558	670	706	711	555	666	670	730	676	719	594	714	556	598	634	547	632	734	569	736	688	610	749	702	670	607	616	766	582	668	553	598	693	636	800	724	562	608	634	698	616	628
187.32	679	627	710	560	731	704	660	510	571	660	593	607	619	634	636	676	589	580	608	540	612	766	634	660	716	578	750	720	586	628	628	740	592	594	748	598	674	601	785	588	610	660	660	565	752	495	694	642	712
187.346	661	764	814	573	537	588	470	552	570	630	537	702	638	646	605	622	684	645	608	580	652	522	585	618	743	637	549	624	621	590	607	631	610	740	623	518	651	624	632	662	622	612	640	770	589	652	674	533	722
187.372	584	592	682	711	677	588	640	535	723	611	629	635	575	651	522	600	666	592	674	550	490	732	497	548	714	604	560	670	575	628	608	597	632	548	627	630	503	600	566	580	670	639	555	642	620	547	772	540	696
187.397	649	664	660	647	706	563	662	540	614	698	674	786	662	642	673	655	665	798	772	561	601	592	626	516	621	545	728	642	629	668	560	618	602	612	640	505	636	628	740	746	654	758	662	550	593	568	701	601	728
187.423	772	706	652	658	646	548	600	582	696	764	676	626	580	582	688	698	562	660	744	624	650	714	544	804	730	667	538	595	728	752	690	689	590	690	754	495	678	653	772	731	533	628	735	679	642	663	805	568	642
187.449	581	618	834	648	754	692	557	594	650	712	494	577	549	533	652	459	522	671	672	592	672	572	541	555	718	709	628	654	677	596	492	601	680	644	622	583	678	600	676	549	539	712	644	550	574	666	718	706	625
187.475	672	568	563	529	686	595	644	722	551	570	643	684	565	660	619	676	566	698	634	592	475	674	574	653	622	670	549	610	694	577	611	656	651	602	566	570	659	712	615	534	760	608	517	699	612	566	670	690	614
187.501	629	570	728	619	661	521	576	640	670	663	562	642	611	582	585	618	601	640	688	776	637	702	672	666	540	646	638	653	614	674	742	532	578	572	617	519	588	596	658	604	590	700	604	614	546	648	656	639	684
187.527	740	728	490	640	623	584	646	590	652	639	642	739	596	427	567	596	714	676	572	658	518	686	574	736	674	574	569	706	728	704	770	576	602	766	662	591	674	652	612	684	698	696	683	648	638	517	589	674	587
187.553	554	714	638	646	567	672	568	629	608	600	562	604	596	666	626	587	553	646	696	778	528	638	685	669	720	647	677	546	546	746	762	724	710	686	624	535	736	708	706	539	486	644	555	650	610	585	657	625	686
187.578	733	666	686	678	490	730	627	561	538	663	630	740	536	748	591	763	678	730	722	680	633	674	626	604	587	606	616	620	610	630	636	752	640	722	536	496	751	678	744	642	630	720	708	554	678	692	714	695	768
187.604	698	694	813	607	656	595	670	704	548	736	617	760	684	679	600	602	683	622	676	666	594	690	520	644	644	584	586	616	644	720	678	680	584	632	676	631	594	654	649	532	624	684	764	629	656	603	678	720	560
187.63	542	557	722	631	615	678	538	666	614	595	694	625	623	534	602	582	624	632	610	632	584	543	574	621	620	762	662	664	662	588	582	598	650	683	746	615	585	570	664	610	639	694	571	654	704	638	740	574	606
187.655	447	600	704	608	654	695	640	612	664	642	598	725	686	609	572	746	668	623	808	716	587	776	640	706	632	600	726	606	690	652	722	618	562	658	632	540	696	640	510	522	625	680	672	696	677	577	712	597	652
187.681	658	746	660	582	593	638	620	605	735	588	540	596	725	682	750	688	659	626	665	784	482	593	642	586	742	750	662	688	634	599	614	571	604	598	618	563	554	504	731	605	685	618	690	630	679	632	662	620	627
187.707	604	719	679	578	628	561	650	822	639	624	576	625	513	650	626	571	594	639	730	702	666	712	598	710	614	615	637	582	550	606	601	664	625	826	722	600	594	503	650	645	622	620	788	606	502	589	646	705	606
187.733	622	584	607	652	601	682	680	588	656	720	592	650	722	572	641	706	650	644	656	710	598	572	722	641	656	674	533	552	602	630	660	619	595	570	670	592	628	698	438	661	630	657	658	672	596	590	671	510	457
187.759	670	636	648	658	594	542	640	634	640	800	644	726	706	760	696	810	756	594	626	760	714	617	580	742	746	537	666	662	540	680	685	684	616	696	680	710	672	680	700	701	650	656	682	598	562	597	678	632	662
187.785	610	708	678	730	687	636	568	652	662	758	610	698	529	646	560	496	702	613	566	640	626	686	474	622	707	567	748	750	646	736	682	639	792	574	623	523	600	616	575	586	628	646	581	662	560	688	750	630	688
187.811	712	772	680	871	711	626	674	588	558	696	665	638	694	587	578	694	763	599	620	676	624	716	637	710	615	599	703	613	516	658	730	665	716	820	774	690	712	693	620	566	634	662	714	738	682	588	552	630	722
187.836	658	706	732	632	686	588	712	600	584	626	638	659	650	694	561	696	660	724	631	554	553	636	638	564	654	622	754	656	548	652	656	626	638	716	654	588	716	758	597	634	739	616	670	725	662	694	716	632	574
187.862	664	704	672	522	642	714	652	510	570	674	626	674	652	706	746	615	588	628	657	565	593	720	669	599	686	734	640	641	550	600	668	722	706	532	682	734	639	656	654	692	658	832	563	704	686	581	676	542	828
187.888	592	592	610	604	492	665	535	552	694	672	484	703	653	547	437	664	589	600	574	796	602	712	621	692	692	642	615	694	684	547	576	648	646	606	592	597	614	509	608	548	702	660	645	586	571	545	794	679	714
187.914	696	620	577	612	716	634	578	684	624	760	569	728	704	792	599	644	580	555	813	698	512	642	528	752	670	692	737	554	722	592	666	608	594	529	562	620	636	762	602	652	648	680	696	624	536	718	627	573	566
187.939	569	640	576	630	632	584	614	541	543	565	578	533	543	718	708	752	712	646	746	573	683	689	618	516	632	526	665	631	620	670	541	638	660	438	567	534	696	580	651	682	692	613	622	617	587	662	642	718	684
187.965	584	673	670	594	620	631	607	582	604	644	603	696	684	618	519	672	628	680	746	634	509	595	547	590	660	638	838	692	710	751	620	674	770	737	686	594	562	586	527	726	656	706	676	636	640	713	678	626	728
187.991	647	610	568	568	690	670	577	622	637	530	616	690	651	620	722	602	708	614	712	714	520	619	754	744	670	654	656	658	495	628	698	582	616	648	602	646	666	482	516	562	602	769	586	694	632	720	764	638	714
188.016	648	547	620	624	611	678	656	692	520	637	592	700	658	661	610	672	562	600	563	686	684	662	601	592	770	584	798	704	606	622	718	580	748	659	627	642	684	572	674	655	790	678	758	697	535	629	682	602	714
188.043	566	601	753	624	579	636	592	596	676	558	618	717	730	494	636	778	532	614	593	620	558	670	612	627	722	642	528	754	512	632	500	674	699	706	572	675	697	710	556	579	654	670	750	496	558	670	736	644	732
188.069	706	635	599	562	580	669	624	633	592	558	547	577	608	663	708	558	718	692	689	672	596	668	450	608	712	723	541	596	686	527	574	499	620	664	626	642	548	606	658	572	732	618	733	762	624	696	612	768	541
188.095	584	630	636	638	644	461	605	659	642	648	526	668	609	622	628	687	572	560	648	632	387	556	704	583	592	642	568	664	635	719	697	566	683	687	620	622	710	620	555	578	568	660	559	699	626	584	680	489	693
188.12	672	728	690	666	509	738	770	666	760	620	660	742	622	744	538	688	553	664	656	602	650	601	688	662	606	653	660	646	641	550	610	660	620	652	586	585	730	678	553	692	762	666	663	791	686	714	780	642	636
188.146	716	645	668	746	638	510	612	466	648	649	563	653	631	530	548	654	751	605	607	543	576	736	636	750	706	597	611	654	590	692	643	578	686	505	640	650	628	517	694	577	684	548	632	784	628	832	641	622	658
188.172	627	646	666	714	718	500	623	624	762	618	576	732	727	658	606	647	684	612	666	698	570	630	748	762	636	608	762	595	597	680	617	669	528	622	698	550	628	592	752	587	520	590	539	642	648	657	662	743	611
188.197	692	698	633	680	546	613	728	494	678	752	646	612	694	662	646	650	626	648	692	746	650	616	693	664	640	648	716	672	574	546	705	670	640	561	596	672	644	692	528	605	716	770	636	808	625	638	720	541	492
188.223	698	631	733	608	600	632	619	522	603	650	714	680	684	667	622	704	696	502	646	646	570	685	656	630	752	728	724	736	645	775	637	634	698	655	481	587	646	593	650	595	720	674	570	787	640	765	650	585	725
188.249	618	635	900	551	574	604	712	607	720	493	618	698	617	734	686	640	694	536	772	674	562	628	614	564	632	596	760	704	648	560	589	646	644	657	674	660	632	668	710	586	648	648	782	638	584	642	632	622	644
188.275	606	520	584	653	545	644	600	630	578	616	584	714	646	642	652	522	694	520	586	624	458	516	593	590	674	694	658	628	694	516	698	617	636	629	534	500	628	570	620	630	620	642	507	705	640	660	616	589	463
188.3	622	668	693	600	616	603	572	506	712	615	702	622	564	698	668	662	706	514	558	557	553	620	666	660	670	608	684	614	554	696	684	630	639	710	727	550	584	568	658	664	650	617	538	630	653	736	614	640	542
188.327	583	613	772	572	734	558	483	532	708	617	612	698	718	736	637	650	693	547	804	503	638	653	646	610	557	644	668	792	596	688	617	687	769	681	498	522	582	644	656	632	606	604	588	830	526	576	635	615	666
188.353	588	596	724	702	519	588	650	616	740	540	499	656	645	816	636	628	754	530	612	774	583	647	679	696	680	660	558	656	652	668	622	599	754	712	704	746	640	582	650	592	690	742	590	648	622	638	680	610	508
188.378	454	588	715	662	660	740	816	589	691	646	544	758	637	588	711	648	601	570	766	698	648	545	685	726	699	681	613	656	556	667	668	548	722	528	743	647	563	684	574	644	776	706	705	710	677	748	668	502	634
188.404	483	700	714	585	693	600	561	654	810	614	638	716	587	619	632	638	667	530	702	642	602	674	646	634	616	664	798	515	570	652	808	744	716	682	666	600	726	624	559	569	599	762	642	709	668	654	708	680	636
188.43	543	710	828	675	724	575	649	624	629	586	622	776	682	603	682	614	650	529	702	624	618	582	664	615	586	572	669	652	656	756	692	712	625	579	598	686	724	680	594	637	658	718	638	644	693	762	612	659	572
188.456	620	615	659	584	636	726	614	590	582	673	692	787	640	704	574	570	708	509	716	577	678	605	590	648	733	808	636	634	549	704	673	630	726	694	735	694	539	676	600	652	752	666	699	732	572	782	680	619	670
188.481	584	646	654	618	696	700	686	589	902	642	736	688	621	696	656	690	612	482	740	618	660	499	684	652	776	660	642	640	664	561	760	752	646	583	602	628	580	602	586	687	740	639	646	674	676	758	732	690	718
188.507	728	563	596	650	576	733	714	590	626	626	503	688	748	724	688	644	831	568	636	716	646	646	652	697	704	613	727	731	780	634	651	584	722	720	674	610	556	664	577	632	670	624	696	699	625	730	667	589	658
188.533	642	638	634	708	602	678	693	564	718	660	630	714	640	632	566	616	562	582	820	630	672	645	664	703	680	662	810	620	558	585	680	602	644	632	616	550	718	574	547	562	792	666	616	649	638	656	694	624	798
188.558	678	716	774	674	604	646	648	554	672	591	674	726	654	690	611	620	796	600	818	659	738	621	618	773	608	656	780	726	617	744	536	652	662	730	531	712	725	552	575	600	686	704	697	740	694	658	678	608	599
188.584	666	677	674	704	596	526	578	561	686	621	664	748	632	712	599	670	784	586	684	702	697	684	699	790	682	724	736	728	687	683	766	580	727	561	698	614	652	548	600	684	762	646	637	612	616	716	630	549	663
188.61	656	652	680	520	686	665	704	632	644	685	612	668	590	668	536	637	678	658	706	738	544	692	581	716	628	612	690	598	666	604	563	674	706	651	602	581	668	656	650	612	712	594	695	682	587	692	694	588	728
188.637	614	622	750	643	663	677	692	532	780	675	581	661	712	601	627	748	701	672	669	640	630	588	669	626	660	708	688	649	616	628	582	638	707	594	585	589	604	628	648	543	738	588	612	611	540	756	633	536	684
188.662	547	740	718	612	586	706	608	653	704	534	539	693	550	646	568	606	606	519	696	716	546	532	592	661	598	734	663	602	590	628	582	714	710	642	676	689	576	584	697	622	752	716	680	806	674	609	706	670	666
188.688	631	637	646	649	633	630	690	685	712	640	820	848	677	710	688	754	750	658	708	824	736	614	656	576	678	672	656	732	574	696	613	690	635	868	700	672	614	550	702	596	732	720	660	692	620	642	680	600	642
188.714	672	565	770	622	613	598	615	650	743	623	501	734	676	536	562	576	528	706	603	672	716	750	772	664	519	727	632	798	592	628	594	656	770	746	648	645	536	551	817	642	674	636	738	752	596	615	706	518	604
188.739	512	754	640	585	756	628	632	660	633	714	555	696	586	688	643	701	758	606	656	610	742	742	638	798	562	702	698	666	484	662	582	536	688	798	556	534	582	592	712	561	607	661	526	670	580	656	639	692	672
188.765	612	588	578	668	618	503	575	624	682	684	646	739	724	668	690	676	558	562	666	762	672	704	613	690	603	682	686	631	600	658	722	624	688	704	742	691	724	530	614	620	646	788	752	738	604	718	758	584	612
188.791	678	728	779	708	674	658	649	556	612	732	583	612	574	673	681	668	640	560	712	640	834	698	592	624	601	772	894	562	674	700	668	614	640	681	650	694	749	565	694	700	660	574	684	754	585	567	634	567	662
188.817	732	632	627	646	637	637	666	659	629	670	772	664	622	708	614	656	681	622	738	648	766	609	640	786	657	590	671	688	622	652	726	612	632	612	790	750	593	744	760	506	732	625	608	597	652	730	620	548	645
188.842	612	586	644	716	682	646	607	532	642	630	672	764	658	694	570	653	702	626	639	642	520	644	706	681	593	662	710	682	678	812	720	636	750	608	546	784	598	712	591	667	624	564	760	768	540	658	666	722	699
188.868	572	644	520	603	552	516	526	665	730	614	662	698	686	632	596	592	487	614	672	616	590	566	654	669	734	658	732	590	604	641	576	598	700	589	586	604	606	503	640	668	622	590	590	783	437	760	682	594	607
188.894	664	623	631	586	689	552	473	820	638	723	668	533	572	605	723	684	566	523	662	548	635	668	641	734	616	658	643	672	564	650	662	644	627	611	606	640	634	587	608	806	652	618	573	672	520	626	734	608	576
188.92	631	578	682	536	715	474	609	620	738	472	625	656	692	503	513	623	688	565	716	661	580	618	598	668	732	670	577	634	644	630	696	676	557	552	496	628	743	646	505	654	648	509	662	740	609	692	776	612	692
188.946	529	642	704	541	618	642	742	622	702	696	678	598	630	612	524	672	774	575	611	591	587	602	624	691	652	640	542	653	662	704	553	598	724	740	488	602	668	592	433	736	724	642	604	667	597	832	653	592	616
188.972	618	569	792	674	650	454	589	577	650	684	666	691	648	754	664	676	670	600	634	722	730	592	668	598	554	738	681	585	645	562	672	688	606	572	662	680	800	523	700	645	624	644	646	772	542	712	701	516	597
188.998	614	656	606	607	601	630	684	629	586	582	754	666	576	696	578	686	574	575	586	557	565	734	808	658	672	670	662	685	585	626	607	692	567	691	660	728	689	654	532	682	554	674	748	719	616	616	686	604	639
189.023	638	628	702	680	692	696	722	656	595	707	631	638	766	598	672	703	772	621	680	550	716	688	606	690	720	684	571	646	572	707	571	714	617	512	716	568	561	612	582	584	678	688	680	722	597	756	568	518	706
189.049	588	600	620	521	730	582	628	640	588	578	722	615	681	658	626	611	677	595	602	604	725	712	632	772	595	507	774	742	674	659	569	674	544	589	812	730	744	512	532	570	768	580	634	770	602	752	644	661	681
189.075	594	624	718	584	600	602	649	614	642	555	722	723	535	638	538	690	626	621	734	640	576	596	594	710	580	682	538	541	608	692	547	520	585	617	577	718	568	475	674	643	696	593	580	656	545	668	618	499	565
189.1	719	692	648	608	644	548	657	620	672	528	594	604	644	561	675	628	770	614	744	603	704	730	566	774	686	710	700	648	654	652	550	656	542	709	673	614	677	542	679	656	577	514	610	767	539	670	782	602	648
189.126	678	690	700	632	688	651	542	610	706	544	767	644	568	636	500	676	588	587	658	708	660	624	520	713	685	694	558	636	638	640	656	732	634	633	479	705	624	590	589	530	742	622	670	620	516	733	624	547	692
189.152	615	760	605	549	644	624	648	642	638	562	606	660	695	562	608	673	756	628	630	632	606	613	713	638	696	607	558	535	570	697	746	630	529	617	527	621	657	573	578	784	566	636	673	532	634	698	677	678	652
189.178	738	729	610	580	619	553	572	630	620	536	740	686	600	722	598	604	718	702	682	646	726	748	678	790	678	596	760	694	572	672	684	642	646	727	622	758	688	609	603	692	826	570	606	734	639	764	643	530	586
189.203	518	664	599	569	566	474	706	518	658	595	607	506	535	552	570	700	666	582	698	748	677	695	726	548	578	501	669	730	605	507	552	608	544	649	658	521	588	584	679	646	573	478	617	688	635	558	656	519	665
189.23	601	722	599	588	584	634	684	599	583	618	723	615	646	632	658	622	750	666	669	588	639	652	567	589	564	586	670	678	650	638	508	706	704	628	626	640	681	571	570	706	683	584	538	682	733	670	580	473	595
189.255	534	683	709	558	607	542	690	612	696	607	638	554	721	720	669	736	667	635	618	580	648	704	646	646	629	810	696	572	668	613	736	556	544	638	653	630	538	551	672	591	716	708	585	720	609	736	584	598	798
189.281	505	662	723	638	642	527	722	618	638	688	631	628	660	536	608	712	631	668	656	628	682	708	578	666	705	618	668	674	619	549	745	628	706	666	604	698	653	604	578	736	654	629	679	705	612	694	558	405	643
189.307	588	644	766	728	726	722	660	489	676	670	738	636	610	636	534	608	667	670	691	658	690	552	646	630	706	603	735	594	706	633	636	755	660	628	526	632	662	670	700	590	716	646	565	686	682	790	704	573	667
189.333	614	658	698	670	740	624	553	724	817	636	686	501	601	654	618	612	680	719	720	668	684	714	524	668	592	717	694	726	708	600	624	705	592	583	714	574	590	624	563	575	478	596	554	651	576	658	752	559	644
189.359	568	508	542	710	594	623	643	654	676	670	631	566	730	612	626	518	702	615	541	638	555	652	616	697	670	612	698	690	618	650	642	660	678	660	648	695	549	552	639	641	576	736	624	762	572	734	592	742	629
189.384	556	676	732	574	612	734	576	632	664	618	626	622	527	596	694	718	764	670	632	670	659	676	612	559	506	644	598	654	682	616	812	760	696	664	507	784	600	632	609	670	637	643	708	657	600	663	662	532	558
189.41	680	686	736	840	775	634	576	618	660	613	644	654	626	521	661	617	626	618	720	735	730	682	596	690	702	696	668	725	668	654	589	756	726	714	695	718	627	664	632	744	702	568	732	691	546	698	670	634	564
189.436	568	712	619	584	590	636	661	640	682	521	531	633	650	606	574	670	619	614	676	545	656	572	638	720	650	612	610	734	529	633	612	638	632	680	641	628	680	650	565	634	676	632	650	604	616	640	708	704	522
189.461	619	724	732	663	636	621	688	556	550	652	696	537	602	610	713	666	656	570	530	794	746	688	728	581	617	692	648	558	709	564	696	646	556	676	746	513	640	672	710	632	668	636	646	728	649	542	722	642	628
189.487	726	660	552	630	674	658	566	584	646	600	560	561	692	646	695	604	567	556	700	688	728	648	718	726	652	638	494	668	652	624	760	589	578	670	657	680	684	634	660	672	625	472	462	718	582	726	562	529	718
189.513	577	574	648	682	698	565	536	634	736	529	626	607	511	654	700	677	579	592	676	708	648	666	592	805	626	637	750	578	615	664	539	546	550	618	656	583	490	464	554	662	678	622	676	686	565	764	679	558	662
189.539	652	662	728	652	636	621	554	654	680	616	798	572	565	712	757	558	613	672	696	652	778	658	606	681	531	758	782	708	575	656	640	716	562	676	692	620	681	594	510	680	612	667	670	591	595	706	770	659	651
189.565	668	678	595	600	632	639	405	511	602	588	644	638	646	702	763	579	648	642	634	758	523	629	580	774	692	644	672	589	642	656	606	712	740	616	748	622	709	614	584	623	745	664	550	572	550	598	596	684	543
189.591	606	664	688	471	664	568	595	781	624	528	672	666	610	578	646	744	656	565	621	546	632	682	529	624	610	589	616	560	614	648	685	761	500	610	750	648	552	508	534	686	612	672	668	716	589	674	545	614	596
189.617	719	711	656	612	569	622	738	694	660	545	608	672	716	662	656	726	736	525	631	729	603	694	699	762	542	702	730	536	639	658	631	606	593	662	720	562	505	670	694	720	682	514	630	792	581	770	577	623	650
189.642	603	678	654	694	794	416	578	570	666	711	628	569	682	624	660	760	656	634	714	760	536	560	570	693	665	585	644	634	538	686	615	736	728	749	814	544	646	660	540	567	610	581	623	636	578	738	548	681	744
189.668	548	666	656	754	690	606	680	670	682	654	576	599	680	726	664	647	666	700	678	659	646	492	732	736	488	652	710	727	568	654	740	640	712	622	599	616	586	551	553	718	485	635	512	558	562	616	636	536	738
189.694	580	662	686	624	808	538	700	604	702	548	730	573	588	595	654	636	672	705	689	698	698	614	612	784	638	690	660	605	678	778	672	612	682	610	638	634	646	559	630	708	682	629	774	625	612	685	508	629	722
189.72	608	618	647	670	662	646	612	598	702	648	796	658	654	656	576	566	627	664	563	628	562	660	477	677	555	571	638	680	638	660	515	639	630	630	704	684	590	476	614	632	776	515	596	698	654	618	744	622	596
189.745	582	648	600	601	722	589	505	657	782	610	716	537	778	652	528	579	726	589	638	659	646	542	620	706	530	724	664	572	602	602	712	730	758	707	800	662	654	632	570	654	668	512	620	644	544	814	674	729	604
189.771	438	628	680	712	710	621	562	630	704	486	686	658	606	642	571	718	631	708	546	616	750	595	664	686	631	636	564	654	575	526	632	634	515	572	738	590	622	569	677	544	569	584	683	632	490	834	674	662	584
189.797	728	653	583	590	676	583	562	600	718	718	700	724	601	778	590	761	518	559	599	552	718	658	555	594	606	682	580	724	653	578	686	564	618	614	684	683	608	736	622	638	588	708	635	663	582	768	702	742	590
189.822	607	560	680	642	728	600	584	516	610	642	620	549	640	735	526	589	506	624	569	748	625	712	501	802	694	720	575	664	670	610	674	618	555	657	698	761	548	467	549	610	571	677	634	748	520	750	612	644	598
189.849	479	682	606	832	751	576	656	846	664	525	674	568	519	593	563	704	764	702	617	707	628	636	611	674	563	613	740	641	612	610	693	679	599	621	634	674	580	718	529	669	719	630	589	764	583	687	648	663	572
189.875	468	754	668	444	646	587	547	794	632	615	653	662	635	712	662	608	611	695	647	547	782	551	528	710	490	609	808	658	601	669	577	578	600	670	620	568	714	584	692	673	598	505	714	658	598	781	602	562	601
189.9	592	704	570	699	584	670	710	641	653	556	630	575	654	654	552	650	637	522	666	623	487	584	630	597	548	736	531	638	565	570	669	724	601	585	730	520	678	484	624	620	664	604	573	688	636	680	644	695	674
189.926	700	692	634	652	710	550	576	597	648	624	702	613	638	670	522	616	790	647	730	583	712	640	604	686	640	677	702	580	714	613	660	575	639	585	740	652	670	636	584	614	604	702	724	660	580	616	650	656	638
189.952	563	664	660	684	586	772	696	728	615	668	656	634	594	697	607	535	634	675	706	593	562	616	646	698	586	638	640	628	665	667	718	696	757	562	572	608	627	574	471	698	584	586	574	715	509	700	674	626	626
189.978	590	575	669	574	696	493	638	590	608	662	778	608	589	742	688	592	615	583	672	567	696	638	656	583	712	784	686	658	712	631	570	637	634	600	686	660	722	452	601	630	694	632	556	728	602	664	615	556	601
190.003	540	656	586	626	610	715	601	644	596	501	606	590	602	598	543	514	612	652	583	650	580	597	692	588	592	608	471	634	561	510	706	531	521	692	730	598	542	649	531	788	694	653	599	608	564	654	702	548	576
190.029	584	704	708	682	710	636	582	617	750	602	632	561	724	591	565	755	682	722	687	732	806	702	603	565	744	718	670	624	684	734	782	690	686	714	786	702	602	700	630	693	600	650	694	642	622	714	726	658	570
190.055	534	660	722	718	696	672	604	636	633	566	752	720	732	715	750	686	600	610	661	628	657	631	646	648	660	646	634	636	675	585	610	692	651	680	746	606	696	578	672	640	518	665	732	602	692	546	698	692	713
190.081	516	600	611	634	659	497	548	632	645	432	580	684	634	730	692	758	856	622	600	688	509	707	510	685	536	684	661	617	674	520	712	681	698	520	792	592	568	602	558	546	644	802	678	646	587	710	716	614	654
190.106	604	617	625	696	696	544	568	658	600	542	630	529	578	742	491	608	621	686	564	588	528	698	534	541	630	627	682	655	563	644	786	661	728	607	700	700	638	599	656	691	619	710	547	662	679	512	698	828	650
190.132	570	620	626	734	708	588	574	790	692	592	774	650	650	694	648	711	664	627	732	678	559	541	682	550	602	656	524	632	602	571	756	592	733	644	737	608	528	508	624	612	654	670	658	696	577	726	648	614	715
190.158	650	672	575	631	680	543	582	597	776	554	690	584	548	652	686	603	586	608	605	761	619	692	718	656	601	750	716	602	679	620	744	658	627	674	654	644	684	686	614	520	852	758	653	702	634	744	618	690	694
190.184	628	695	626	856	764	561	582	740	620	782	531	696	738	632	666	644	650	648	650	561	658	579	643	644	591	714	602	678	696	521	734	624	593	605	736	644	531	613	546	596	740	736	661	726	506	736	750	625	668
190.21	619	550	666	647	672	523	680	724	692	698	722	609	530	638	564	648	687	528	608	732	632	592	511	592	600	773	638	566	558	644	709	631	704	676	645	733	564	580	576	593	718	627	708	707	585	638	676	576	604
190.235	522	700	751	600	707	698	630	644	602	706	720	710	606	734	604	428	671	582	687	604	637	616	694	698	622	800	638	545	612	724	688	720	644	678	643	744	624	648	524	594	740	692	688	638	645	710	748	730	670
190.261	746	666	645	786	622	684	609	688	677	540	550	514	553	645	635	566	544	506	588	584	631	614	652	687	682	828	427	660	562	560	642	595	556	748	605	606	678	578	630	609	684	614	652	644	748	664	523	617	708
190.287	561	533	806	688	633	626	536	732	580	691	665	728	634	684	788	604	604	605	495	740	594	626	582	754	660	738	595	685	586	678	580	676	658	626	734	590	702	500	645	629	724	748	694	669	672	768	671	692	682
190.313	632	672	595	644	671	520	604	523	824	484	648	602	562	804	512	646	471	665	553	592	576	614	635	614	544	706	618	628	606	628	714	415	479	527	716	607	648	603	554	602	726	529	698	646	623	676	706	672	646
190.339	510	689	748	676	646	648	546	620	740	548	668	742	635	670	622	682	556	544	628	590	658	720	564	627	568	575	590	706	578	553	689	606	547	571	657	562	628	622	682	666	622	581	622	657	538	680	634	608	616
190.364	510	582	720	664	678	622	589	597	586	604	553	666	568	600	648	550	650	736	689	566	670	666	518	555	627	740	647	564	632	717	742	703	504	526	685	766	575	664	538	611	635	538	609	808	624	564	662	627	651
190.39	665	620	663	750	800	688	626	606	682	581	630	582	647	588	660	482	688	574	632	782	643	690	607	603	640	726	710	718	558	570	559	603	634	722	748	619	579	564	610	599	676	542	736	664	541	614	702	595	610
190.416	548	543	852	592	579	676	586	580	634	692	680	596	590	626	560	764	580	524	688	626	704	566	666	734	696	642	657	720	619	652	578	730	536	704	744	612	531	612	623	594	742	642	744	682	630	558	672	502	642
190.441	502	638	664	724	606	586	444	712	521	560	720	548	522	678	644	654	724	699	578	640	738	692	698	685	632	777	622	660	570	595	758	646	630	603	690	622	565	776	508	732	526	597	732	736	570	677	622	652	686
190.467	652	440	584	642	622	581	629	546	594	551	578	518	601	610	589	602	572	569	453	526	796	514	534	754	614	546	569	570	522	582	666	574	658	544	740	618	669	722	384	524	696	703	694	554	774	622	586	570	612
190.494	768	802	756	708	678	599	546	729	720	711	754	746	544	673	640	623	668	659	726	634	620	736	722	622	666	765	690	628	696	587	768	804	609	714	830	618	722	702	682	676	816	659	696	642	806	616	603	665	716
190.519	569	774	588	660	548	606	603	565	664	788	650	734	595	739	573	682	706	520	557	694	706	626	656	664	750	750	572	772	709	679	742	634	604	774	687	642	670	714	720	606	711	668	812	679	698	596	728	746	606
190.545	638	566	670	852	644	499	630	563	715	522	762	646	622	708	712	534	596	573	580	696	652	615	650	525	610	566	625	684	582	728	640	630	702	588	628	722	720	539	529	760	654	634	724	642	646	620	586	565	682
190.571	570	629	491	634	698	532	610	780	610	581	730	702	593	659	668	560	674	562	651	598	608	707	587	642	658	650	654	642	672	716	586	555	746	708	694	628	518	617	558	588	653	768	658	704	568	592	724	628	549
190.597	564	686	548	678	648	608	677	714	702	664	578	724	758	622	668	701	620	603	588	604	622	632	634	680	552	686	660	576	670	716	730	846	662	742	750	632	702	638	584	505	624	568	812	760	658	834	720	675	568
190.622	692	752	688	724	606	565	658	642	678	594	658	507	518	609	687	594	590	576	662	565	756	612	646	655	644	664	666	576	730	716	660	808	484	666	696	658	638	675	623	560	626	508	708	725	748	574	610	602	572
190.648	606	694	640	706	618	572	623	676	513	712	686	551	580	686	640	610	627	577	578	674	604	634	640	698	679	694	562	613	838	533	669	618	662	640	714	700	602	553	640	634	574	620	588	642	657	606	652	636	676
190.674	631	589	655	804	652	528	724	656	519	638	624	494	588	684	624	449	700	586	597	720	590	656	666	774	695	670	639	636	625	569	702	668	600	706	814	573	649	728	600	698	618	632	638	704	712	556	624	577	442
190.7	607	506	541	616	650	523	579	552	682	634	541	583	603	704	581	616	578	443	706	580	578	649	550	648	698	766	679	726	555	582	622	542	620	724	683	738	612	764	772	530	626	553	620	672	732	678	783	728	635
190.725	600	558	512	601	698	598	668	634	752	543	698	617	578	527	636	542	740	669	656	534	684	586	583	667	642	686	604	660	704	712	574	562	756	652	568	546	690	680	700	531	626	610	826	574	781	606	714	666	561
190.751	568	676	649	676	612	670	665	642	696	678	676	528	603	598	684	636	646	631	630	508	666	609	690	708	758	732	648	608	680	680	651	752	613	687	522	662	719	486	681	647	700	566	603	690	690	756	573	605	664
190.777	671	788	670	647	754	532	688	577	658	790	682	688	515	750	676	636	630	669	590	684	674	612	573	802	648	687	626	640	656	690	722	538	700	794	676	606	564	562	560	600	738	658	696	632	722	666	485	668	589
190.802	703	706	644	820	644	595	649	594	786	672	676	523	601	630	630	565	626	508	574	656	668	652	564	642	504	595	633	561	688	620	658	571	506	633	656	632	698	702	686	578	728	576	709	624	634	657	563	582	516
190.829	614	634	658	676	614	722	560	674	754	572	648	601	646	648	647	630	606	608	595	742	710	728	578	564	646	780	595	574	722	564	676	662	584	688	658	694	716	656	624	546	642	540	556	666	802	844	700	684	732
190.855	660	682	646	642	700	466	616	574	616	696	602	650	684	590	674	672	668	557	607	582	596	646	588	612	718	676	608	716	605	556	585	635	735	741	754	586	691	618	724	556	709	654	700	682	764	688	650	840	666
190.88	501	572	586	701	702	520	550	683	666	720	642	557	666	551	618	532	619	624	620	579	618	580	642	651	646	661	728	712	616	697	595	539	718	623	730	583	680	628	658	597	679	732	666	705	623	579	718	602	582
190.906	540	537	566	654	578	578	608	615	675	565	676	631	717	613	646	614	672	542	666	657	702	498	642	530	623	754	672	630	673	597	704	562	664	623	632	618	624	574	448	530	698	503	579	618	708	664	692	752	610
190.932	541	576	624	536	612	572	584	778	660	604	544	642	598	750	652	668	606	644	523	530	646	506	808	638	600	770	559	603	632	710	638	678	546	700	685	614	668	670	548	623	600	590	874	758	658	690	800	700	731
190.958	680	618	698	677	665	692	636	716	642	858	599	591	515	639	718	685	665	555	746	646	788	662	620	626	664	543	574	708	610	691	692	509	680	687	842	654	602	744	529	477	654	710	678	677	715	681	785	778	698
190.983	635	608	689	616	603	598	688	704	706	477	665	542	587	615	564	586	599	557	651	566	646	632	598	647	646	642	634	605	578	695	584	526	668	668	614	648	502	594	635	564	574	536	656	652	788	734	664	677	586
191.009	593	640	651	616	706	684	635	616	593	570	645	671	597	667	582	564	590	600	630	656	518	592	495	541	548	574	573	702	691	688	598	568	613	730	756	477	675	641	477	553	662	634	541	630	788	498	579	638	611
191.035	555	662	598	612	772	586	658	631	767	712	674	592	629	624	794	656	680	592	478	646	672	664	790	652	587	656	666	705	710	652	646	642	755	694	586	552	540	670	584	637	557	600	710	619	708	717	651	765	614
191.061	650	632	602	630	680	628	592	686	660	666	589	642	593	690	726	566	551	549	539	662	616	568	568	634	786	529	604	615	682	611	704	546	612	714	632	670	750	708	660	535	590	602	692	714	652	746	552	732	696
191.086	515	594	667	688	558	588	582	558	608	654	581	550	589	510	682	506	544	576	614	541	586	601	571	558	644	640	716	708	518	536	569	534	644	638	622	585	494	618	589	625	470	531	672	644	714	528	596	662	529
191.112	584	608	718	564	741	686	517	612	796	605	521	540	553	612	642	714	494	654	627	688	614	629	590	606	573	670	583	625	588	738	552	659	540	750	654	607	590	608	648	548	585	688	760	556	710	724	652	713	641
191.138	644	725	571	594	539	676	614	711	698	654	546	672	542	649	508	668	624	528	586	653	688	680	630	627	636	654	537	611	632	617	659	658	630	665	622	570	546	612	647	614	677	718	788	774	812	704	702	706	684
191.164	569	520	670	631	623	590	616	660	692	629	616	566	570	578	758	539	507	596	460	550	676	592	632	612	638	640	526	631	635	618	624	640	668	713	572	513	488	633	510	536	473	671	665	733	684	530	611	638	574
191.19	675	622	533	462	594	600	593	572	762	565	692	582	654	514	636	641	626	666	658	554	567	630	626	602	550	683	700	720	706	674	746	720	552	527	710	624	684	772	634	554	701	515	763	680	582	705	555	630	604
191.216	515	634	680	551	648	592	762	625	698	598	604	586	581	546	625	640	631	508	604	694	652	640	585	548	575	714	475	586	650	764	626	613	548	613	638	644	665	686	514	570	570	650	776	654	692	660	571	702	664
191.241	682	816	657	706	712	632	698	517	745	684	607	616	625	486	658	688	608	562	610	667	614	704	704	688	750	850	667	611	702	720	551	658	525	722	670	586	686	694	568	733	585	557	768	720	710	528	586	662	578
191.267	576	688	810	612	668	664	583	637	640	694	636	601	705	612	604	746	540	534	538	587	690	660	600	623	650	750	629	694	600	664	742	572	676	678	680	582	567	690	650	666	754	571	616	608	703	626	650	631	562
191.293	656	672	578	601	612	706	630	676	601	759	660	664	690	658	621	536	692	696	599	638	652	592	736	582	579	752	742	702	663	599	608	635	573	666	579	658	665	721	472	556	657	754	728	736	812	536	514	642	570
191.319	718	708	669	692	655	656	647	559	590	680	651	558	622	622	644	602	510	637	563	698	688	664	676	612	571	738	750	670	608	585	710	475	485	680	601	590	616	666	610	601	577	569	707	669	756	580	650	609	613
191.344	778	632	592	473	576	568	654	608	651	678	564	666	672	618	694	695	620	582	538	636	628	644	690	614	700	650	612	618	681	688	657	686	704	705	592	716	561	593	573	564	746	678	644	513	686	610	563	654	669
191.37	644	744	818	559	580	650	674	637	721	668	625	591	651	526	698	549	644	620	572	682	720	586	706	604	732	708	621	608	722	724	672	624	650	734	624	561	561	631	666	586	689	543	779	610	702	553	574	728	662
191.396	672	522	672	633	720	681	698	529	678	680	636	712	576	716	558	590	730	726	634	590	667	760	552	736	640	688	678	708	718	732	598	620	530	726	732	611	615	764	584	534	676	672	720	658	678	668	743	733	710
191.422	626	629	644	604	556	628	547	645	636	719	582	660	619	569	692	820	634	608	552	650	695	752	662	570	661	630	519	586	742	662	706	554	606	592	607	647	580	710	556	592	578	746	531	616	608	576	541	762	788
191.447	538	751	632	666	683	718	654	694	702	763	676	822	798	680	782	550	662	627	559	651	736	614	627	714	706	622	645	712	694	620	666	658	566	748	618	678	788	676	720	640	583	666	798	647	824	708	596	810	676
191.473	605	592	680	628	722	648	664	587	672	724	714	540	758	546	672	694	642	550	607	665	607	788	600	732	510	738	582	684	655	762	678	697	582	652	618	512	632	604	631	546	578	648	673	686	690	661	564	661	568
191.499	675	606	626	746	521	594	664	614	674	697	694	600	686	595	628	569	499	594	636	493	708	589	654	583	636	620	590	642	696	701	708	569	593	578	593	694	638	604	616	573	584	569	730	668	728	618	662	744	688
191.525	682	655	652	539	630	614	728	675	631	694	616	686	704	662	716	682	611	671	524	620	618	630	608	620	694	750	730	592	652	576	680	640	557	804	633	590	654	650	610	640	590	561	758	618	718	744	644	744	622
191.551	675	692	610	740	554	748	708	592	616	624	690	546	682	583	752	616	537	652	748	604	705	657	664	604	664	716	650	670	622	597	616	624	589	600	585	728	667	660	541	636	437	674	647	688	740	721	592	514	648
191.577	689	570	600	724	645	660	524	552	674	660	589	634	726	668	750	509	571	584	600	600	680	632	565	632	684	718	599	582	710	661	690	607	573	686	660	568	692	667	584	631	617	527	599	720	594	637	589	724	622
191.602	594	696	637	660	568	602	662	618	796	654	704	522	636	524	726	541	592	598	546	511	679	608	570	674	752	563	602	612	610	653	746	546	631	682	604	674	650	628	582	758	588	598	838	720	674	649	655	634	524
191.628	713	706	822	618	576	587	688	525	658	696	624	576	740	588	638	628	718	698	552	642	616	733	585	704	658	670	591	576	634	659	655	692	640	692	640	662	658	642	668	732	720	668	594	656	720	604	651	696	590
191.654	559	764	572	639	577	580	778	668	602	838	592	652	547	515	651	537	561	632	720	641	612	709	569	700	762	711	594	724	683	745	593	541	578	716	556	676	744	702	616	482	614	628	660	717	656	666	577	755	720
191.68	728	678	652	752	658	484	724	625	744	713	650	716	587	614	552	575	732	665	588	674	680	694	520	575	634	573	620	580	590	638	617	690	562	716	629	636	559	612	622	750	527	534	634	663	736	630	674	478	714
191.705	632	564	643	623	609	562	672	496	644	720	638	697	774	652	706	635	623	643	512	721	684	638	600	558	589	636	573	610	563	768	734	660	662	786	704	644	588	602	650	510	636	652	589	646	752	682	542	660	762
191.731	654	532	736	698	686	657	714	628	646	776	712	628	596	601	724	730	656	652	618	677	684	660	630	706	721	682	664	680	576	618	718	570	584	635	555	684	626	840	700	604	612	577	586	516	636	564	546	749	741
191.757	644	614	578	606	611	604	670	524	658	666	565	536	623	525	676	630	594	571	458	560	576	727	672	560	650	573	596	632	558	676	619	518	517	572	614	694	607	606	604	569	738	672	740	748	690	748	610	758	734
191.783	614	681	708	493	702	580	571	603	654	640	602	678	728	602	774	764	718	554	613	630	632	644	658	820	594	784	612	704	524	647	698	566	605	692	641	638	720	673	604	590	590	592	694	564	774	648	612	770	670
191.808	691	490	546	610	648	503	483	548	680	662	570	700	764	515	636	534	643	698	618	533	542	596	630	607	568	637	658	608	591	632	567	648	710	554	654	726	732	640	748	574	595	628	809	648	636	594	601	708	648
191.834	675	680	677	679	614	571	584	582	581	768	589	550	503	657	655	620	746	597	601	688	683	674	633	644	648	669	541	703	602	640	536	562	591	664	573	663	680	642	680	503	558	642	698	720	730	620	558	671	731
191.86	642	573	526	652	710	566	732	442	592	776	764	589	573	580	612	534	584	629	709	587	541	634	501	595	766	636	590	609	539	562	614	601	545	661	736	593	598	748	638	645	678	540	622	568	648	512	692	587	604
191.886	698	676	631	644	762	628	697	654	702	648	582	663	531	590	688	732	476	688	588	557	494	628	746	652	636	578	606	592	658	646	760	618	562	772	644	652	696	734	583	710	658	730	703	556	770	626	642	740	624
191.912	714	670	634	595	546	556	642	590	680	705	598	646	750	590	529	526	569	560	570	594	581	599	519	727	546	633	532	569	636	650	636	534	598	790	584	704	630	647	706	489	593	604	764	528	618	610	671	794	616
191.938	618	491	727	691	582	639	648	641	660	678	630	616	663	630	728	644	590	588	662	694	667	744	605	617	625	736	678	648	654	734	716	501	684	619	556	586	734	660	535	754	584	639	678	593	756	578	583	722	617
191.963	706	614	644	782	634	676	582	624	674	563	584	690	582	582	710	656	575	628	588	744	613	672	626	686	581	530	800	565	682	615	590	654	610	779	597	594	654	700	716	708	666	655	702	704	736	620	808	702	596
191.989	682	661	718	654	637	577	658	676	792	706	536	660	622	664	796	590	718	734	680	750	664	640	520	505	522	670	578	710	737	710	726	618	613	620	587	748	648	627	662	694	615	768	604	750	702	616	685	564	590
192.015	610	628	636	672	675	516	672	564	694	612	559	698	586	587	680	534	642	636	656	677	496	628	514	634	601	596	642	633	682	688	641	566	517	720	600	696	702	543	574	623	563	690	668	562	792	631	615	612	740
192.041	605	576	635	682	661	562	614	536	740	612	452	619	562	435	700	702	533	692	586	547	619	635	754	635	545	622	538	692	648	574	678	682	588	644	574	674	738	648	712	517	570	552	721	712	648	663	620	702	756
192.066	682	540	600	750	652	766	720	596	620	694	630	622	584	720	717	794	720	728	724	636	560	626	581	662	568	730	662	770	627	650	688	585	624	746	606	738	682	666	680	686	546	786	693	714	701	608	520	818	640
192.092	765	718	724	768	662	657	600	734	672	570	678	578	570	670	608	550	671	708	654	713	574	694	720	656	616	741	539	748	706	687	589	534	587	636	562	639	624	555	620	654	702	724	642	763	660	664	626	784	651
192.118	692	507	696	666	487	573	575	650	694	570	654	609	686	549	516	644	684	800	606	720	544	513	670	686	672	672	550	683	608	710	575	434	642	798	598	666	606	662	606	627	634	668	736	757	609	628	587	767	688
192.144	644	636	648	493	704	713	664	693	656	704	718	708	664	568	704	640	574	670	674	698	740	587	609	662	585	600	646	634	596	738	680	666	503	675	532	658	650	643	660	664	660	618	729	654	690	591	640	664	648
192.169	715	563	777	686	568	688	569	826	643	627	498	586	601	552	655	560	533	622	558	618	633	583	580	662	626	588	670	547	580	592	624	616	537	686	589	702	656	637	593	624	594	648	596	708	618	473	537	724	576
192.196	710	590	642	610	704	633	611	526	736	587	720	591	477	566	688	484	553	638	468	733	604	656	523	570	645	695	644	669	603	613	714	609	636	682	570	718	718	580	596	626	600	676	762	718	604	730	672	714	672
192.221	698	645	668	543	515	672	620	703	736	668	664	737	608	656	658	686	559	750	599	660	629	772	669	712	722	567	638	548	718	637	702	638	634	554	599	537	688	586	648	803	610	648	656	732	664	590	650	676	720
192.247	508	532	674	608	722	718	634	563	662	680	656	659	736	602	706	800	736	606	588	553	600	614	602	744	740	614	674	642	643	580	614	696	664	642	523	750	770	692	672	648	592	670	694	706	766	514	642	738	576
192.273	676	730	595	636	571	655	631	539	653	713	638	712	567	549	707	654	514	660	690	590	689	582	644	564	594	780	722	756	719	680	614	608	584	731	561	740	559	688	676	601	574	642	565	570	648	626	666	670	690
192.299	707	605	622	640	601	728	626	614	620	616	656	718	511	528	601	645	604	719	604	688	650	676	588	574	712	780	780	494	596	584	616	554	528	648	624	686	656	682	546	706	684	736	704	692	690	688	566	672	514
192.324	730	646	582	656	499	528	686	712	620	650	721	724	560	558	722	549	451	750	680	617	625	672	730	644	581	616	676	644	556	657	564	550	499	644	634	782	682	644	732	722	688	702	690	794	674	796	617	736	602
192.35	627	628	464	625	611	628	736	610	638	660	638	553	664	601	624	597	621	748	630	626	637	766	638	550	556	624	650	638	674	722	722	530	567	674	664	782	676	594	618	732	638	760	620	708	622	590	568	632	672
192.376	638	696	690	626	647	503	533	699	626	772	545	672	523	612	635	694	670	706	631	585	620	630	598	688	609	722	694	611	618	676	551	611	582	680	732	678	636	541	780	614	622	579	676	701	732	620	730	578	776
192.402	760	614	708	599	638	712	678	622	724	640	650	676	574	620	550	675	558	762	566	648	589	667	559	550	659	565	501	678	622	700	479	604	689	640	612	658	647	618	704	590	529	658	542	808	611	710	675	548	568
192.427	794	690	562	637	682	699	664	622	693	672	684	607	646	596	686	670	576	748	664	824	643	710	589	532	810	776	730	647	566	644	672	724	636	744	716	609	744	650	614	646	598	750	762	650	817	666	588	694	638
192.453	572	664	620	602	668	570	601	577	522	714	714	612	581	401	674	609	466	639	641	671	556	654	728	718	620	660	655	736	684	571	583	552	669	696	509	708	608	630	686	650	605	638	534	772	760	584	652	741	535
192.479	626	636	640	640	550	495	650	669	537	639	574	742	478	556	572	582	612	678	632	670	646	638	548	634	592	692	620	778	662	680	742	574	575	657	549	638	672	798	698	734	658	659	618	656	600	610	572	782	662
192.505	702	662	548	760	622	627	585	647	731	746	696	630	580	662	727	648	638	620	792	790	429	676	618	646	684	688	631	686	670	720	622	678	557	672	559	654	682	686	692	692	726	642	670	707	680	684	660	838	624
192.53	580	621	595	546	666	660	598	668	591	616	668	538	628	618	790	654	670	774	634	748	654	564	768	633	754	676	667	720	532	603	627	718	533	796	619	580	674	702	800	666	613	604	726	708	642	698	579	678	522
192.557	591	585	649	704	547	650	605	756	656	588	660	637	568	622	649	681	582	782	700	702	558	638	628	682	564	578	585	622	601	653	587	714	533	664	511	648	716	722	567	556	701	725	812	772	761	697	570	788	764
192.582	666	478	619	622	642	584	483	540	582	697	570	824	596	568	592	690	630	814	792	648	624	759	620	632	708	649	805	651	664	676	770	629	651	758	690	638	734	696	750	594	692	662	636	770	632	656	628	578	744
192.608	738	684	596	658	590	498	661	774	584	721	632	583	578	551	700	561	602	652	712	687	615	644	522	677	710	642	610	625	654	522	630	674	736	661	786	734	712	719	644	672	649	611	569	528	770	554	531	716	639
192.634	660	692	636	716	624	583	779	618	690	588	595	686	630	584	590	647	702	780	708	792	572	654	654	638	634	604	649	639	555	583	702	552	608	726	589	582	705	760	746	704	581	590	720	773	607	617	527	689	635
192.66	650	638	639	700	629	548	653	616	740	682	708	718	615	616	696	640	608	677	753	620	620	720	745	667	638	666	650	675	636	628	645	650	652	657	563	720	735	708	762	646	610	681	671	734	588	652	687	684	719
192.685	646	734	678	670	618	619	674	592	651	602	718	774	581	549	599	542	592	832	660	716	602	682	569	686	770	577	666	552	682	614	690	636	738	682	548	690	656	660	728	676	609	668	746	676	732	626	804	708	674
192.711	674	692	499	590	686	504	734	626	568	674	660	734	445	546	554	564	608	728	826	640	668	764	642	720	658	629	564	640	684	636	559	644	637	702	528	590	676	758	533	600	651	696	662	738	672	642	610	652	706
192.737	628	674	626	770	700	560	549	610	644	671	709	533	470	644	681	642	628	696	706	684	646	701	652	627	722	638	592	568	608	626	599	604	686	694	602	577	679	533	565	598	635	641	570	608	742	706	624	463	683
192.763	702	536	680	563	580	600	605	622	596	724	690	660	712	715	746	728	742	584	732	684	639	620	758	607	642	602	641	794	560	722	538	620	581	654	634	726	690	612	686	682	660	804	627	668	726	720	604	750	656
192.788	690	648	660	608	661	408	758	661	623	704	532	588	532	733	580	524	674	748	662	581	558	718	704	662	651	629	692	593	538	594	612	508	578	735	497	756	725	734	688	676	674	682	494	654	604	575	652	689	672
192.814	653	680	630	624	660	431	702	656	745	544	670	616	670	706	632	602	734	742	720	546	562	680	724	688	720	608	565	572	648	674	626	700	686	666	564	678	632	656	700	746	617	557	796	651	732	682	647	569	655
192.84	668	678	786	712	645	734	676	624	700	683	593	527	578	590	691	644	754	790	618	703	682	590	587	736	555	704	692	671	618	676	622	582	570	715	672	712	702	718	602	650	721	538	714	673	670	630	694	623	640
192.866	602	624	682	606	650	712	742	608	766	622	582	724	589	662	550	752	736	645	646	724	640	672	706	644	668	572	630	649	632	646	638	577	704	670	672	562	708	626	551	594	618	819	592	762	748	594	608	723	673
192.891	665	584	577	722	668	586	684	591	618	668	651	574	646	602	676	705	598	666	624	634	565	720	720	563	626	570	660	594	684	650	660	628	804	683	728	658	693	662	734	702	599	886	634	734	576	580	604	606	696
192.917	586	614	525	794	658	640	808	620	655	619	534	556	536	607	741	624	742	732	855	608	610	672	611	697	796	626	588	526	624	654	638	609	713	576	634	567	700	634	730	650	692	698	684	722	548	529	601	722	688
192.943	750	580	620	716	602	662	601	636	733	684	579	744	633	647	698	658	674	742	580	612	632	696	626	728	605	568	596	556	686	635	566	556	650	645	603	732	644	636	653	619	659	752	608	621	734	553	622	702	540
192.969	618	653	567	656	653	566	860	629	750	726	596	594	652	589	748	747	652	676	752	615	528	573	695	691	602	616	738	607	604	902	712	612	700	748	475	640	763	625	677	628	625	666	640	588	544	584	651	665	540
192.995	701	592	602	714	680	512	866	549	672	629	520	563	562	685	770	634	789	699	591	706	610	628	630	607	668	721	704	720	628	718	570	606	610	728	594	523	612	708	672	574	622	747	611	634	701	574	626	704	668
193.021	728	794	689	674	671	548	754	571	682	682	582	650	481	627	714	762	531	616	742	720	556	711	642	504	594	542	637	589	656	592	618	620	630	751	638	611	634	694	687	691	691	724	647	640	702	562	590	576	786
193.046	574	476	727	577	668	673	568	566	682	622	726	669	486	726	792	654	619	720	696	640	702	584	532	642	685	696	556	648	544	732	572	720	580	738	571	650	618	680	649	614	649	691	658	689	612	607	870	564	708
193.072	602	624	716	608	639	547	707	609	500	642	672	732	559	570	736	620	602	685	687	624	465	530	647	638	668	544	573	581	648	666	417	676	598	679	555	532	666	623	580	640	460	798	548	652	696	580	527	624	636
193.098	571	626	614	676	586	569	650	720	594	708	666	552	616	630	698	616	654	658	680	688	636	750	688	542	653	610	658	608	565	654	682	659	500	617	548	661	655	481	647	752	744	664	637	569	606	598	756	792	704
193.123	614	672	764	664	700	606	850	700	656	674	578	651	568	529	690	732	645	656	808	720	544	549	634	622	720	578	662	582	663	682	726	662	624	664	555	566	646	589	684	754	638	649	718	662	659	556	570	696	686
193.149	603	579	642	734	653	509	670	660	682	523	524	591	594	730	639	615	684	689	788	610	630	704	619	688	708	639	682	782	636	552	449	704	692	626	685	649	596	649	744	620	663	764	508	654	770	652	526	794	628
193.175	610	622	624	714	635	662	689	579	643	674	586	644	631	678	686	598	684	558	784	631	710	574	734	606	662	620	575	655	491	618	649	656	609	587	644	616	711	707	530	778	778	654	621	674	583	628	677	618	786
193.201	550	623	570	704	726	548	573	586	586	584	680	571	573	644	604	694	642	515	830	714	634	654	708	705	703	605	670	543	574	560	603	622	662	629	634	580	751	590	630	618	620	714	484	624	729	690	533	658	612
193.227	692	682	712	726	610	686	760	650	664	680	617	662	656	632	694	678	636	761	726	751	526	671	551	758	524	629	681	736	659	612	632	644	644	640	706	701	543	614	784	746	715	684	474	726	632	610	529	786	772
193.252	553	605	607	702	664	562	655	620	597	557	639	557	528	561	623	776	714	698	724	664	674	644	614	634	672	680	662	818	570	634	532	618	584	702	588	555	561	683	615	516	614	734	556	654	615	730	644	619	716
193.278	519	734	549	692	698	578	726	564	548	576	613	500	612	650	568	702	546	651	634	524	650	610	572	610	729	577	544	612	531	564	539	634	606	581	695	636	614	632	590	618	599	730	551	711	650	593	596	658	659
193.304	628	661	659	629	656	443	716	638	581	558	482	730	588	636	718	742	700	500	732	656	565	712	566	620	635	484	581	660	566	664	540	614	531	486	624	555	496	544	668	585	550	706	672	710	708	604	554	528	502
193.33	567	535	704	615	591	606	674	638	670	658	612	422	602	606	546	730	684	744	706	692	588	557	599	612	649	620	664	690	586	572	776	628	606	572	646	668	568	638	670	535	662	632	458	640	588	712	556	662	653
193.356	726	647	649	662	588	612	708	648	654	671	660	595	630	634	652	636	672	643	708	704	551	674	754	666	614	616	499	626	624	714	674	720	489	534	662	593	672	706	627	664	696	646	698	622	671	621	573	562	612
193.382	744	626	732	610	700	574	670	693	674	718	764	567	560	599	652	722	623	698	754	672	650	732	614	728	580	684	602	569	593	634	556	772	692	528	645	553	700	708	581	611	565	716	574	592	640	631	561	630	638
193.407	640	731	702	618	604	730	704	658	628	594	686	668	577	602	692	854	720	794	784	836	616	710	696	750	633	646	588	858	680	682	702	700	678	692	693	701	670	729	606	616	662	705	544	768	646	576	798	690	575
193.433	606	722	760	734	640	432	513	586	543	516	628	628	578	606	709	638	626	648	642	661	664	684	666	704	552	526	658	702	528	652	580	514	663	534	523	656	662	584	625	642	624	704	528	744	572	528	586	610	526
193.459	658	609	712	596	680	470	644	626	518	582	654	634	611	541	756	731	578	683	794	584	644	656	642	604	718	586	530	645	700	557	541	662	674	592	616	548	642	638	792	634	630	672	442	598	548	752	674	640	628
193.484	668	602	636	688	657	554	680	758	551	756	627	725	546	650	654	662	626	625	714	747	606	634	710	770	571	590	571	648	587	648	626	656	558	622	534	690	608	658	674	575	653	556	684	671	590	700	674	666	606
193.51	606	692	638	770	810	698	750	560	750	697	563	712	549	694	654	762	707	720	523	644	580	730	740	696	560	577	679	690	755	642	658	566	678	500	604	583	728	638	661	600	660	774	578	754	680	606	586	656	555
193.536	754	638	678	658	662	620	611	652	604	580	662	620	660	654	734	641	638	722	726	597	606	756	610	598	626	616	660	821	652	796	541	630	508	630	609	638	557	708	679	663	705	597	627	634	632	672	780	590	638
193.562	644	580	650	661	654	588	628	632	704	700	591	486	544	589	678	664	672	631	750	626	557	694	674	730	764	591	654	658	748	638	446	630	593	582	647	620	668	717	578	634	600	651	625	626	489	683	567	646	600
193.588	750	586	700	752	681	630	544	632	570	637	638	639	616	561	689	631	562	705	808	582	660	633	599	686	728	590	672	696	626	684	501	692	576	668	752	564	730	688	576	673	547	722	684	532	688	748	665	631	630
193.613	714	750	708	632	652	640	638	668	623	603	575	543	574	796	746	628	719	570	650	772	716	538	669	596	670	611	656	686	519	754	644	696	673	585	555	620	644	758	624	648	740	718	691	725	688	719	556	737	528
193.639	778	600	641	728	678	554	708	906	532	519	615	510	750	692	541	548	707	592	684	576	592	666	652	616	594	606	638	565	612	619	774	533	702	726	638	678	756	712	659	554	718	808	608	471	662	666	558	638	788
193.665	674	664	605	804	600	618	668	717	674	697	701	616	628	630	734	656	585	709	720	629	724	628	741	655	455	577	711	656	617	738	478	612	568	670	718	550	710	783	619	642	637	700	630	663	666	694	588	576	565
193.691	608	567	598	723	627	713	728	870	599	605	724	760	772	608	624	728	732	724	716	668	616	684	738	672	566	668	554	809	758	673	646	744	601	574	731	587	846	621	638	689	572	762	633	762	706	674	604	675	549
193.717	527	620	577	647	618	535	637	590	645	575	720	575	714	464	656	653	720	586	660	726	665	522	676	574	612	542	543	666	588	672	489	612	465	708	599	481	545	647	583	642	541	696	535	595	622	720	604	611	712
193.743	580	679	643	718	651	636	646	636	666	509	688	665	598	618	630	696	674	548	728	560	628	710	561	722	498	560	518	582	732	632	654	613	558	609	617	595	720	590	717	658	626	667	720	698	551	690	598	680	688
193.768	670	526	688	732	702	531	537	682	706	638	756	562	730	676	634	705	739	665	730	660	678	642	701	629	617	595	588	664	596	670	726	632	686	648	678	626	531	630	730	726	602	676	597	754	705	727	654	716	538
193.794	642	641	624	708	696	680	720	631	588	566	607	600	665	816	608	684	644	625	774	630	561	612	630	534	585	554	652	736	637	666	618	736	678	606	624	607	660	525	690	614	726	612	498	626	666	776	696	642	588
193.82	698	588	666	596	739	562	620	531	744	591	696	575	661	716	600	710	601	682	564	597	420	602	612	614	790	538	692	580	616	622	483	686	546	588	664	658	573	600	634	527	686	488	555	621	678	696	552	702	612
193.845	683	620	669	724	680	601	606	658	578	537	644	596	542	664	759	774	710	660	744	692	606	582	740	670	452	666	647	629	600	680	530	584	684	672	618	652	658	666	596	724	618	614	524	644	772	596	592	666	715
193.871	710	724	714	590	551	596	646	580	736	605	614	485	716	681	696	792	627	672	690	642	454	660	624	730	529	658	652	582	624	550	549	616	630	646	694	569	600	568	654	527	688	698	569	702	656	610	600	550	545
193.897	558	682	655	734	654	702	627	664	675	730	617	503	635	632	634	598	579	718	822	710	580	732	708	702	632	608	634	660	811	710	552	678	650	658	643	625	634	663	732	770	640	728	696	595	590	680	702	712	700
193.923	726	590	720	596	680	620	766	620	589	702	610	524	640	808	700	694	499	688	683	646	604	601	692	712	638	571	590	666	638	540	663	557	744	551	583	628	621	602	604	649	660	584	541	636	680	706	526	658	650
193.949	633	612	740	696	664	692	711	594	562	633	650	459	644	608	704	582	574	652	878	608	578	648	687	744	646	562	710	604	716	637	564	719	652	601	637	485	650	686	519	658	728	610	652	736	626	758	643	660	674
193.974	714	604	714	658	759	724	722	638	546	522	648	478	693	646	680	682	669	654	644	566	547	740	664	566	650	618	589	644	666	694	601	736	439	534	542	674	670	530	714	688	504	736	640	462	698	718	588	612	640
194	580	703	659	716	714	586	721	590	601	616	648	550	698	802	714	652	668	620	732	654	756	668	592	560	644	606	642	642	620	672	636	681	650	688	674	579	703	721	635	732	798	619	488	632	587	662	786	602	686
194.026	537	624	722	709	629	664	714	625	752	696	540	531	648	714	608	726	585	705	638	692	680	804	690	640	636	576	548	738	699	604	547	561	666	641	669	704	688	642	742	774	672	577	551	730	712	623	746	602	613
194.051	520	584	584	655	740	557	690	718	629	641	597	637	626	674	650	679	551	662	770	728	652	730	698	623	550	624	688	726	581	616	692	576	621	643	609	580	595	664	665	660	644	712	467	710	566	680	543	738	550
194.078	569	672	611	610	633	577	663	616	660	490	566	538	587	645	555	600	588	677	562	654	476	598	642	694	567	622	622	536	626	594	642	694	596	576	578	664	612	587	622	734	730	569	509	620	538	590	632	690	595
194.104	635	532	740	682	656	595	629	618	612	642	528	561	605	661	712	738	691	662	694	610	666	672	601	594	618	635	584	686	674	663	533	711	623	619	638	599	622	652	628	700	677	608	612	693	646	610	734	695	627
194.129	562	597	614	792	547	578	636	660	596	602	629	546	647	604	694	638	578	583	664	600	633	722	649	724	468	446	601	658	656	578	509	624	566	698	690	702	602	572	680	764	673	528	584	818	822	726	591	674	690
194.155	694	648	525	646	680	625	619	718	628	648	546	611	560	674	648	593	471	610	726	774	522	568	726	617	586	577	606	520	625	546	583	566	597	674	548	596	584	626	602	738	714	511	592	611	580	594	680	684	654
194.181	698	585	604	564	685	598	645	652	590	674	654	480	724	639	613	565	700	586	714	603	657	647	653	496	540	566	608	694	562	549	497	518	592	552	551	558	623	578	772	874	537	544	550	587	585	692	638	658	642
194.206	705	654	640	672	671	666	650	651	625	545	650	708	732	644	704	702	626	578	768	600	516	618	604	586	623	597	712	716	654	638	630	712	563	561	748	652	750	538	702	652	712	567	570	610	634	620	638	676	630
194.232	522	547	648	684	599	558	710	746	599	684	500	644	593	723	680	687	704	653	746	768	564	658	552	620	652	656	666	713	718	796	678	570	694	578	706	570	632	741	595	790	732	678	702	866	577	732	594	632	568
194.258	588	618	659	724	637	594	642	616	593	669	627	472	720	690	617	658	564	628	698	634	568	536	661	566	588	584	678	674	656	523	624	686	666	609	652	634	676	608	611	764	626	664	690	578	683	576	540	642	565
194.284	566	604	630	526	688	656	684	710	676	764	543	621	732	726	700	650	728	600	666	534	709	736	536	638	604	714	732	565	706	552	610	615	497	670	688	554	673	674	642	626	764	541	584	726	635	658	608	610	693
194.309	630	582	740	628	724	700	537	684	529	685	708	712	628	658	698	643	548	731	754	627	600	609	722	524	672	568	642	676	696	596	572	663	561	549	600	728	648	658	782	757	756	615	738	550	747	689	551	584	674
194.335	524	606	776	682	610	679	670	710	662	592	512	573	771	702	608	695	648	574	581	636	693	673	583	573	484	622	575	606	595	662	589	595	616	640	590	572	774	614	644	616	684	649	564	734	714	717	619	764	466
194.361	592	716	650	730	536	648	638	762	614	598	582	650	762	631	493	696	620	607	624	798	653	720	626	606	552	746	698	629	666	644	733	579	696	625	527	612	770	576	740	654	686	696	642	658	706	668	593	684	788
194.387	642	644	573	782	754	672	686	774	602	631	622	656	744	694	661	633	684	642	664	606	618	683	716	627	822	688	654	686	686	692	724	636	664	797	610	578	658	546	576	618	712	524	483	645	588	722	642	530	581
194.412	652	692	784	624	662	575	698	802	543	634	718	614	618	612	701	540	493	643	649	730	602	650	696	626	574	714	738	609	648	609	570	673	601	646	679	792	600	489	650	758	706	577	525	537	540	778	702	650	641
194.438	658	658	629	671	574	632	640	740	698	676	601	608	571	646	706	616	684	544	616	618	768	672	640	596	664	696	654	614	838	600	555	690	594	742	646	598	646	622	651	623	702	591	656	674	566	738	690	646	680
194.465	577	628	628	654	562	508	661	676	674	519	554	620	657	576	620	595	579	612	612	669	482	620	728	632	532	650	632	598	594	453	456	655	642	699	522	610	678	505	616	586	638	498	659	664	561	756	543	628	668
194.539	596	677	628	680	672	688	650	704	670	762	524	570	640	628	609	680	530	574	714	776	621	538	543	669	710	548	567	684	608	693	671	674	575	562	566	703	604	564	589	685	585	601	656	611	616	654	720	658	615
194.568	535	620	613	704	632	623	593	694	620	706	580	509	798	774	743	754	688	560	730	698	688	620	654	600	687	658	586	698	760	720	664	798	614	632	668	692	678	642	754	668	580	654	650	668	625	640	528	685	638
194.596	535	579	554	726	577	584	664	589	711	744	725	542	762	758	574	754	577	620	614	612	594	616	739	672	592	611	589	696	769	564	576	571	598	710	672	614	513	636	672	673	676	536	551	652	606	690	734	628	574
194.625	707	678	647	712	623	655	578	785	662	660	575	590	742	679	576	639	611	632	586	608	556	650	750	669	562	646	574	684	634	714	688	732	532	706	563	602	518	710	788	686	662	578	510	692	773	722	756	780	694
194.654	572	612	700	700	618	595	621	728	640	538	668	500	543	654	598	794	692	591	656	633	692	571	738	583	668	631	584	648	713	688	534	703	602	641	667	643	691	592	698	703	658	637	571	759	668	600	682	748	669
194.682	709	642	704	816	594	714	677	766	649	508	643	672	652	726	642	700	620	484	710	724	712	576	632	530	590	667	578	713	552	615	598	708	547	654	544	746	606	509	586	728	596	741	630	716	540	774	628	752	614
194.711	604	633	624	728	778	618	652	828	718	658	634	616	619	702	824	770	622	776	664	758	624	516	586	662	682	756	652	614	709	628	558	784	592	625	636	675	584	690	799	728	692	576	660	784	600	686	710	626	624
194.739	704	714	642	664	614	586	708	660	620	754	612	585	742	750	631	720	612	592	634	760	659	591	742	498	507	524	752	689	709	620	780	692	655	706	666	680	615	551	640	614	553	518	538	592	598	704	816	621	742
194.768	712	656	564	768	659	548	662	734	654	541	540	688	690	580	653	654	559	553	601	722	574	812	756	602	692	748	690	713	564	580	622	637	626	626	756	662	690	696	668	700	594	624	692	676	649	786	712	722	698
194.796	610	770	667	693	690	716	570	738	608	650	702	672	682	646	580	592	686	590	517	584	617	654	673	443	589	640	610	680	512	623	617	672	591	545	574	668	650	560	622	768	628	596	580	662	672	616	802	678	604
194.825	698	594	616	614	591	651	540	688	634	645	578	629	701	718	667	656	527	650	552	778	617	552	632	504	604	696	776	666	622	471	604	814	640	679	685	611	612	630	621	678	582	471	666	573	682	698	496	706	598
194.853	587	685	706	884	748	720	714	802	654	598	711	598	680	483	604	758	644	509	606	752	650	698	626	644	596	634	636	703	632	694	704	618	638	700	677	676	636	710	615	765	636	550	518	748	654	838	710	746	670
194.882	727	696	554	676	604	627	519	709	624	495	564	474	614	595	651	630	690	632	694	582	575	647	665	705	636	612	649	698	604	516	650	622	573	604	639	598	576	551	581	786	723	615	482	594	591	636	717	721	654
194.91	555	580	636	720	636	686	693	664	526	702	475	598	690	673	650	672	696	658	689	696	644	512	730	450	600	667	704	652	647	656	475	546	670	614	690	658	636	664	570	708	682	466	690	720	643	640	648	694	686
194.939	624	728	854	704	603	554	796	659	672	600	656	594	578	616	688	674	650	624	618	653	714	754	630	657	530	582	566	700	605	627	579	678	480	732	712	654	608	665	666	686	619	604	578	746	662	640	774	722	798
194.968	570	658	622	634	716	516	672	788	674	741	558	636	642	676	700	758	604	724	624	696	573	746	676	513	678	621	531	620	618	684	692	630	688	682	724	698	648	712	698	697	626	634	683	522	694	784	690	740	654
194.996	501	794	705	848	589	657	537	656	624	612	562	673	638	784	582	680	698	720	658	736	672	632	574	600	594	726	662	688	696	632	510	656	607	688	624	657	702	600	688	752	671	634	617	614	740	754	694	603	612
195.025	688	690	740	686	753	631	660	715	590	663	630	604	608	624	758	564	592	521	633	532	684	549	607	528	516	632	650	614	688	530	441	682	592	692	523	612	638	593	620	631	636	494	723	561	694	667	666	552	606
195.053	644	717	666	653	723	644	782	706	560	538	688	586	752	732	658	720	564	638	604	682	668	612	632	392	632	766	564	640	597	610	557	671	582	655	594	613	606	730	698	626	678	480	700	613	600	639	658	704	736
195.082	596	564	630	718	604	692	560	737	592	564	638	614	776	624	559	728	668	660	526	716	608	640	606	626	792	658	590	726	576	611	623	717	629	715	605	667	701	588	646	746	684	573	535	728	548	618	669	611	678
195.11	635	752	684	609	581	598	651	796	840	647	646	664	605	684	585	724	648	596	658	563	708	628	600	539	541	672	658	724	668	604	617	575	648	697	646	492	758	622	618	770	683	490	668	686	732	673	660	654	676
195.138	527	578	634	774	652	702	658	748	704	690	624	554	728	467	672	654	668	624	594	722	636	578	680	662	646	545	644	653	612	782	634	740	670	652	709	563	658	531	636	612	556	546	580	704	688	838	804	726	762
195.167	726	711	610	686	609	724	738	740	736	626	558	556	619	656	591	656	738	726	640	792	689	630	630	479	673	654	633	598	654	628	578	654	720	714	689	666	626	706	723	645	661	552	578	692	704	628	662	774	561
195.196	593	638	688	539	512	716	672	582	766	563	584	594	692	496	606	730	681	625	505	724	612	634	586	592	588	808	670	632	678	645	604	600	690	716	632	744	666	596	672	638	615	562	788	692	654	720	664	659	611
195.224	726	716	738	636	512	676	670	630	574	530	690	663	708	553	675	726	698	644	710	623	694	580	690	537	587	674	644	624	562	578	501	790	629	684	604	568	587	586	683	712	579	553	541	506	630	618	660	644	714
195.253	698	594	814	792	664	710	852	780	696	702	596	764	664	700	618	754	702	692	702	766	622	713	634	644	540	602	770	802	614	539	575	744	606	800	626	700	688	714	626	676	638	754	794	734	735	826	567	691	708
195.282	550	612	622	780	692	611	583	704	782	638	626	676	646	674	496	654	632	567	668	621	616	566	636	682	632	662	676	704	808	665	524	620	709	635	580	754	590	541	848	648	634	470	684	578	713	648	534	613	606
195.31	601	654	610	688	694	731	770	788	548	651	786	577	665	786	642	565	694	649	644	629	710	614	735	555	706	616	652	564	652	623	683	632	658	702	664	524	541	616	567	607	644	584	586	673	638	588	688	601	709
195.339	558	542	656	635	662	580	702	625	682	572	558	616	726	660	582	633	694	538	649	740	654	656	740	644	531	584	642	696	540	746	634	636	628	732	704	517	706	718	660	634	625	567	612	658	644	705	810	533	680
195.367	579	694	699	728	547	540	728	607	600	643	582	650	646	662	491	628	588	551	660	584	650	568	688	535	626	557	500	610	584	495	526	684	580	738	638	598	584	669	637	658	586	391	537	546	642	728	597	635	600
195.395	716	706	623	700	616	582	722	718	668	645	606	726	688	632	722	495	666	623	626	664	710	630	678	487	694	671	672	716	626	616	658	650	628	721	664	732	709	667	595	668	661	524	566	720	672	676	850	674	616
195.424	586	587	702	652	690	774	770	656	590	660	581	478	682	664	577	760	634	810	604	622	517	615	686	574	690	695	577	676	588	656	616	669	695	710	725	590	670	651	674	717	584	538	534	641	684	806	560	688	830
195.452	538	644	557	696	648	592	692	704	660	668	580	672	590	619	646	757	580	688	848	670	616	690	628	580	657	574	666	670	563	571	702	746	672	665	724	602	643	650	681	784	722	574	559	637	646	773	572	641	506
195.481	566	712	553	674	694	682	746	674	641	688	671	628	698	532	608	680	587	716	717	550	674	574	556	494	692	672	688	622	712	516	569	729	606	619	652	558	662	514	509	608	680	490	608	561	681	592	589	654	790
195.51	846	606	716	660	594	736	794	612	688	794	611	678	667	816	620	656	550	710	670	544	594	646	730	592	706	646	694	691	682	721	578	770	602	842	626	664	614	726	646	616	702	640	684	772	556	612	786	614	801
195.538	475	683	608	768	565	616	656	617	654	638	678	682	668	608	686	657	712	692	610	621	635	600	708	641	687	497	644	687	664	525	662	578	641	758	604	686	699	652	744	690	666	600	710	624	744	626	682	665	628
195.567	620	578	618	694	659	610	666	787	548	644	533	636	774	602	542	572	513	654	633	630	565	644	634	546	728	598	575	734	686	656	596	708	597	688	643	509	628	688	702	659	742	591	574	639	664	624	734	552	632
195.596	587	610	730	650	664	722	712	652	738	612	583	656	726	638	525	778	678	634	692	630	580	606	836	565	780	764	672	700	675	531	518	724	674	664	672	720	713	680	585	692	692	532	622	720	608	790	722	644	623
195.624	642	638	618	744	682	733	750	790	674	834	728	784	760	694	692	664	717	608	671	744	582	627	827	540	690	696	754	724	621	714	618	768	689	731	718	622	616	692	664	646	594	545	738	652	665	730	672	744	678
195.653	604	608	586	731	699	663	671	533	652	770	662	672	509	642	586	643	684	613	559	657	617	582	548	604	608	704	680	794	652	595	617	750	658	806	629	488	671	708	561	532	578	682	714	588	654	690	708	612	654
195.681	648	722	703	764	547	644	704	559	578	676	628	646	760	656	533	599	539	605	632	618	650	558	540	689	628	598	714	688	569	738	622	876	599	674	600	631	703	530	646	692	536	495	640	610	672	664	676	678	780
195.709	709	463	531	788	722	564	610	599	626	594	664	676	733	594	572	640	656	687	549	643	572	646	566	606	609	592	708	673	666	644	581	564	592	718	594	519	646	507	602	618	552	483	664	728	483	676	708	558	670
195.738	614	730	747	598	548	647	710	595	617	652	644	719	652	613	489	573	612	690	740	631	578	658	696	674	552	584	612	760	650	650	632	656	666	748	631	586	719	652	703	627	535	514	678	676	674	628	708	698	651
195.767	596	596	553	798	738	538	644	608	580	592	582	744	776	556	655	677	558	668	621	674	674	617	662	577	635	638	674	648	676	716	608	674	702	642	754	688	649	551	621	723	527	620	650	754	592	778	626	570	672
195.795	720	676	754	708	663	499	664	618	706	576	558	641	834	567	546	720	634	604	672	805	644	534	580	676	728	761	567	780	614	634	612	643	712	647	672	717	584	676	602	734	605	550	626	582	693	611	668	584	638
195.824	619	693	700	716	688	676	779	628	664	686	637	640	792	641	499	663	607	595	573	750	586	715	708	590	560	620	688	711	545	622	618	610	694	650	698	544	622	692	606	648	647	498	700	575	501	658	814	522	669
195.853	645	754	676	794	614	552	656	572	724	594	768	581	656	532	514	672	537	559	608	734	618	632	697	698	698	684	570	724	592	676	504	724	626	685	646	662	738	648	678	660	627	638	616	728	526	642	657	520	674
195.881	690	643	526	700	744	750	608	663	568	627	639	657	558	621	560	649	618	730	646	768	604	670	562	635	677	635	704	627	662	591	626	582	578	680	570	530	610	764	528	558	609	573	886	708	592	630	710	571	786
195.91	520	658	676	760	533	677	678	680	628	610	526	516	622	550	555	541	654	557	510	640	610	567	706	604	674	634	689	706	730	584	618	604	698	634	626	720	598	538	642	631	636	479	469	578	660	772	683	618	637
195.938	512	706	796	598	640	616	677	626	664	660	674	662	627	545	658	598	666	631	529	764	736	687	542	483	690	658	665	756	710	686	585	661	649	672	670	596	672	728	654	658	706	471	706	531	675	626	674	624	774
195.966	549	684	648	730	595	596	726	534	682	653	638	595	654	628	596	698	684	777	584	700	528	615	648	618	628	652	646	700	636	792	612	586	696	757	740	539	618	709	660	728	570	722	650	778	652	812	748	684	626
195.995	540	690	656	740	682	706	738	610	684	690	659	607	734	741	656	599	640	722	740	752	660	618	698	576	808	712	596	670	634	562	537	625	580	686	608	670	624	577	668	816	614	616	683	654	592	646	594	635	646
196.023	601	592	803	660	562	605	654	606	561	658	686	611	558	616	772	635	631	666	659	690	569	583	530	728	586	696	708	710	602	646	611	562	767	680	652	610	606	536	566	768	700	568	678	642	684	728	606	614	678
196.052	630	704	708	850	663	648	610	653	622	509	588	562	662	609	605	735	657	640	638	658	562	638	573	546	609	776	812	702	620	672	521	666	634	666	612	604	611	682	513	652	560	582	564	602	778	696	664	474	766
196.081	534	585	636	728	669	587	655	556	730	705	640	694	588	678	600	698	662	688	646	644	619	524	632	521	704	658	680	642	576	704	630	702	696	743	568	674	542	636	724	652	758	664	628	746	822	740	590	639	792
196.109	560	493	608	725	575	692	747	534	779	611	614	683	682	552	606	644	634	696	611	687	541	545	603	458	628	668	660	682	672	637	698	513	662	606	574	654	607	766	520	667	604	682	658	585	686	585	654	646	504
196.138	644	676	648	734	662	692	683	622	505	654	666	634	729	702	584	555	638	676	730	599	630	638	407	563	594	792	703	664	667	650	594	509	587	632	627	822	717	589	616	667	616	404	596	850	728	646	597	635	718
196.167	738	602	641	732	656	768	533	551	694	626	697	557	708	589	616	609	742	726	561	694	547	620	640	485	634	730	578	732	657	662	660	664	726	666	676	664	728	652	660	692	566	530	580	730	600	638	752	716	665
196.195	479	659	645	778	680	660	613	712	584	746	545	668	728	608	662	569	685	627	688	586	564	692	569	527	730	630	756	714	672	641	697	610	680	590	694	642	594	650	722	788	644	594	691	692	712	733	720	576	746
196.223	710	678	761	766	459	587	565	662	661	686	710	604	691	582	778	662	662	673	551	660	610	529	724	646	692	695	740	704	520	688	674	665	624	639	610	663	602	650	579	666	644	742	718	788	660	750	696	689	754
196.252	720	640	612	770	654	613	659	666	660	571	640	600	752	571	576	578	621	673	694	653	732	591	510	568	745	762	665	640	588	702	716	670	582	661	595	634	667	682	699	740	604	650	590	574	626	723	676	598	714
196.28	661	630	762	637	542	744	709	554	599	592	596	690	676	569	680	541	632	668	630	702	712	590	708	598	774	712	666	760	610	722	778	688	594	760	588	696	566	668	708	561	642	824	672	682	684	734	842	661	675
196.309	580	647	621	788	610	608	629	498	571	658	611	744	618	628	656	531	672	666	611	664	622	611	733	655	714	646	714	686	583	724	696	692	616	481	624	645	644	567	594	732	646	555	708	828	701	782	763	576	578
196.337	698	642	577	529	587	560	804	550	660	623	593	593	768	487	670	662	636	678	571	794	556	586	653	660	756	630	625	634	654	612	746	635	521	560	656	632	624	600	669	660	550	622	705	668	692	794	691	557	700
196.366	581	651	736	646	754	660	678	526	689	654	578	686	650	628	611	612	626	604	566	554	691	654	607	626	700	678	497	644	630	740	766	547	762	666	697	614	600	579	664	754	590	628	732	669	614	734	635	592	702
196.395	600	714	628	559	628	618	796	600	578	656	679	583	583	684	632	591	652	642	660	772	573	656	711	477	571	518	628	698	624	748	659	633	770	574	646	583	696	706	658	798	614	560	813	818	789	704	680	590	586
196.423	695	574	708	691	532	604	676	614	594	686	558	768	722	507	610	618	652	616	622	698	612	679	692	523	524	612	624	550	612	740	702	566	533	608	758	806	640	651	540	637	497	650	588	682	739	637	692	544	603
196.452	608	706	646	631	720	701	646	640	584	620	610	672	729	656	586	724	860	690	521	749	646	616	556	541	638	614	602	626	692	628	596	656	599	665	670	590	607	561	552	610	654	678	738	670	721	652	614	610	640
196.481	611	680	762	758	659	603	798	644	824	856	670	700	630	634	537	714	688	780	745	716	689	606	560	610	646	570	714	764	672	657	748	588	696	756	549	625	802	710	669	602	506	580	746	716	668	754	645	620	642
196.509	501	846	642	648	711	616	606	693	676	706	650	668	722	648	670	699	635	600	716	612	669	650	611	552	592	530	648	769	550	567	690	610	607	600	681	788	574	658	620	732	646	662	684	676	592	496	712	693	652
196.537	637	622	591	616	523	538	610	503	678	610	552	680	724	622	568	696	645	620	595	628	662	693	608	638	706	602	640	665	594	656	630	527	506	639	573	618	674	579	696	714	590	633	603	708	668	620	650	688	686
196.566	616	668	733	612	605	738	745	536	656	638	656	666	696	734	614	503	640	654	619	672	744	708	682	590	602	624	732	772	721	633	708	619	634	668	648	698	688	772	560	690	564	628	674	665	674	654	594	704	555
196.594	674	716	638	650	786	714	610	603	580	724	594	502	653	605	558	638	648	694	682	631	518	588	702	524	641	609	617	574	691	620	672	634	670	698	525	555	646	626	736	717	613	678	648	667	762	729	644	567	776
196.623	790	636	746	744	535	626	581	726	570	551	588	535	666	508	638	748	676	614	696	628	656	669	612	708	649	646	526	644	480	520	664	546	590	598	535	571	499	582	515	755	526	663	698	738	642	615	636	692	534
196.652	503	732	792	738	530	784	662	652	680	622	585	616	812	682	590	615	656	542	606	598	549	507	642	668	802	595	579	758	718	547	720	720	638	636	613	691	573	702	674	762	530	665	597	737	690	808	557	664	716
196.68	692	644	692	644	728	678	695	599	639	770	577	666	742	696	608	742	677	744	535	546	629	738	596	622	745	471	590	647	649	682	636	493	628	677	738	688	676	636	595	708	479	634	619	716	600	691	636	621	728
196.709	666	622	608	656	573	664	704	650	674	606	608	636	609	619	531	630	635	630	543	780	542	709	483	590	669	682	766	748	607	702	558	634	574	720	632	586	603	686	593	616	604	582	654	667	726	670	634	692	649
196.737	672	650	708	603	653	724	624	637	521	624	613	562	812	641	736	616	636	752	739	584	625	710	674	648	623	639	574	712	625	848	780	626	588	728	626	756	474	788	638	802	642	668	648	762	683	698	714	862	672
196.765	468	627	586	698	722	704	760	651	669	656	581	640	742	643	608	592	678	694	650	733	503	609	689	634	624	639	658	722	638	742	632	616	633	646	668	586	592	672	638	730	483	728	598	660	686	696	540	648	792
196.794	653	726	639	618	696	714	527	570	707	708	696	718	600	736	550	663	684	732	640	636	702	726	730	551	684	818	710	670	660	704	625	718	644	640	616	782	708	682	608	616	498	749	626	618	776	664	761	674	704
196.823	644	742	663	624	656	717	634	544	594	574	515	710	670	666	694	646	612	664	676	666	599	633	638	608	716	575	712	637	538	694	694	595	539	598	674	524	648	708	620	640	441	659	503	778	679	769	592	700	686
196.851	678	672	712	611	700	684	714	662	594	852	693	658	726	674	713	573	675	591	586	764	714	696	633	628	750	762	778	775	670	766	572	659	631	690	652	631	629	792	618	746	632	726	568	718	670	725	790	806	728
196.88	596	537	600	637	478	513	574	600	642	570	566	630	636	513	716	614	564	628	513	704	674	614	580	643	675	609	654	569	643	714	690	618	556	670	762	604	602	744	644	582	554	700	700	644	738	818	735	694	766
196.908	654	642	708	636	577	551	651	688	583	650	696	672	669	585	643	614	608	592	679	600	606	608	526	574	588	602	622	662	588	636	526	650	501	585	664	644	568	742	680	674	480	640	664	597	665	702	600	624	652
196.937	694	662	674	562	554	578	718	462	648	696	586	666	724	516	720	668	644	643	608	652	636	748	548	439	643	612	709	700	734	670	758	562	602	558	758	554	636	676	564	748	539	665	760	564	652	660	576	569	694
196.966	590	690	658	568	562	624	674	615	614	728	598	627	646	636	616	717	554	660	634	560	627	747	591	548	648	712	649	724	728	722	582	578	629	654	666	586	678	645	682	721	631	705	726	640	678	772	646	588	686
196.994	575	590	788	728	589	580	616	582	634	652	559	626	672	565	713	530	522	561	611	694	546	834	563	611	598	696	661	768	669	684	665	634	474	770	624	686	640	690	808	678	556	646	675	676	761	678	662	754	657
197.022	715	562	736	596	666	513	798	543	610	618	586	639	690	788	724	598	642	665	688	614	643	762	631	680	655	750	658	644	718	639	572	600	559	610	789	638	608	550	690	616	504	688	724	700	621	727	698	670	898
197.051	736	714	610	581	664	602	770	601	563	644	551	786	666	603	682	660	550	692	618	750	672	644	650	578	653	649	662	591	628	782	640	612	545	683	758	732	712	692	694	652	710	730	722	606	740	774	617	722	660
197.079	665	622	667	618	691	714	650	600	669	604	512	720	736	678	712	742	599	710	541	616	686	702	604	641	662	720	669	817	574	724	796	563	567	718	618	558	618	703	590	614	529	714	558	670	704	782	684	668	663
197.108	730	624	698	647	550	576	724	701	650	730	564	646	730	599	606	585	708	602	623	725	608	708	584	662	680	740	652	688	641	662	666	612	568	664	608	668	725	660	698	638	648	674	696	690	824	792	712	716	814
197.137	686	710	572	582	706	704	554	640	607	784	762	620	700	603	720	607	700	598	554	721	686	664	662	522	806	742	656	546	692	776	718	658	550	539	672	690	633	553	714	556	666	723	530	736	760	600	738	640	648
197.165	726	633	674	600	718	592	652	718	586	719	528	673	734	584	708	732	691	680	594	644	672	818	664	600	668	660	630	742	486	690	634	674	509	606	675	643	628	675	702	680	630	739	732	690	683	806	675	504	874
197.194	500	570	700	749	584	603	702	694	598	517	576	616	714	656	578	585	676	553	587	625	588	611	680	609	622	592	494	688	555	710	652	551	536	643	754	708	583	684	648	629	636	660	570	764	588	694	742	754	710
197.222	477	700	564	721	656	745	684	622	608	567	550	692	754	584	613	586	624	650	545	616	678	720	704	543	632	659	711	562	521	666	694	503	642	650	533	693	644	672	621	642	591	766	605	746	720	624	655	637	724
197.251	608	739	608	525	618	546	748	591	508	620	602	766	555	718	782	698	776	656	732	722	620	664	632	698	628	840	657	605	608	732	666	578	584	650	728	684	610	702	724	732	547	796	588	762	704	808	756	678	702
197.279	646	622	606	552	644	612	706	552	626	590	576	699	752	606	749	660	655	666	573	656	607	716	611	584	616	666	533	768	681	711	660	629	545	626	644	691	592	585	644	582	489	461	628	662	632	828	612	646	708
197.308	689	618	608	596	700	598	566	562	543	706	593	698	746	682	643	513	557	620	509	569	642	627	628	678	751	584	579	726	748	654	596	540	640	493	870	698	564	471	615	836	612	569	575	694	808	758	603	544	694
197.336	671	770	656	656	752	618	632	650	574	726	565	568	642	640	627	644	663	554	613	646	580	652	600	800	685	610	548	658	659	584	646	698	560	656	700	723	694	666	618	713	562	638	676	686	726	778	582	636	740
197.365	587	714	718	686	676	692	704	593	602	635	540	734	772	629	679	595	619	586	598	674	656	596	592	664	574	713	668	567	614	672	730	658	422	696	631	648	612	718	784	639	619	618	629	728	732	685	664	812	730
197.393	686	684	677	626	736	552	708	630	645	672	582	760	653	610	635	712	642	575	684	680	570	618	634	581	604	660	730	692	594	588	652	593	600	694	630	612	710	653	598	601	503	624	708	671	763	610	713	630	838
197.422	684	654	602	620	610	586	760	606	539	604	621	674	692	736	622	655	664	656	648	506	600	646	620	766	612	660	629	640	642	678	583	612	485	626	548	537	578	650	767	776	455	628	576	702	684	734	622	662	681
197.451	718	760	642	652	656	634	651	540	573	669	632	728	666	617	710	570	634	650	604	613	644	658	668	706	714	594	536	784	545	688	726	644	620	535	652	556	628	544	618	561	600	692	580	606	623	710	588	772	584
197.479	628	678	523	658	608	624	722	588	593	660	519	662	710	621	538	641	618	736	658	539	634	596	566	614	560	664	588	614	708	652	620	630	567	606	612	608	573	588	674	623	602	644	564	662	692	838	631	675	616
197.508	714	658	618	634	623	719	694	758	678	630	623	554	808	638	670	558	750	547	616	644	630	666	514	614	511	654	626	559	596	602	714	610	558	586	664	512	627	660	604	645	585	664	583	740	664	754	795	632	630
197.536	630	633	630	589	549	744	584	678	598	582	689	549	626	578	673	662	578	573	586	588	618	740	692	628	692	648	546	599	567	664	638	547	534	609	638	570	640	808	706	609	593	570	528	606	650	682	580	598	828
197.565	708	704	760	711	780	687	621	635	653	699	702	694	776	588	720	790	718	660	684	779	530	750	572	750	745	737	686	599	655	712	725	666	738	768	772	571	698	627	756	812	681	695	603	594	764	870	658	686	628
197.593	748	686	639	686	524	686	686	600	624	680	674	682	768	675	513	750	642	693	664	686	688	621	632	700	712	752	484	612	564	810	684	652	548	624	596	543	682	572	604	642	580	648	716	632	637	667	624	626	682
197.622	557	613	572	678	494	610	674	721	628	541	586	526	669	584	589	697	602	608	604	514	680	554	541	608	665	593	622	599	656	670	601	646	623	650	663	566	566	696	694	634	698	596	670	666	732	687	588	744	776
197.65	593	648	672	721	572	602	564	604	626	712	694	647	738	640	692	818	654	706	636	772	516	490	702	630	759	636	676	545	712	692	792	540	578	670	641	622	722	616	680	597	664	712	563	688	704	756	631	620	576
197.679	568	588	624	616	562	596	576	658	531	726	568	679	722	643	624	720	636	598	766	538	672	534	492	528	700	670	555	656	570	631	720	454	443	638	604	606	596	550	666	628	563	694	584	718	734	684	720	569	572
197.707	587	596	609	656	684	624	674	603	672	562	501	702	612	535	738	682	637	546	678	776	561	630	565	646	600	629	607	648	524	593	669	561	547	650	611	684	610	708	578	697	692	679	548	574	754	742	628	592	691
197.736	645	639	689	487	734	730	628	673	670	667	669	590	774	599	748	525	641	639	562	502	624	684	578	588	682	630	555	556	710	641	783	590	541	704	678	528	744	647	625	606	634	718	621	626	602	620	587	635	697
197.765	756	624	656	616	794	672	546	734	558	634	574	616	714	654	616	728	680	558	556	690	710	642	726	571	670	696	644	618	614	724	670	598	648	757	736	512	648	515	634	577	519	576	610	682	492	712	652	721	650
197.793	668	649	686	692	674	594	532	696	690	694	590	706	692	638	658	772	532	502	596	644	585	543	573	568	684	651	662	624	642	662	616	595	611	688	633	644	674	686	742	676	544	582	754	634	684	702	773	595	714
197.822	614	808	794	642	622	650	812	728	760	724	729	712	670	563	732	700	729	617	584	584	696	808	552	698	753	738	716	650	663	632	592	695	498	638	794	574	568	494	654	756	633	570	610	657	606	694	556	716	768
197.85	770	686	838	564	622	715	727	613	628	558	522	766	684	585	600	616	597	612	582	732	556	660	652	669	627	806	596	652	630	662	574	597	507	608	702	639	636	682	662	748	616	612	478	684	710	746	665	726	632
197.878	652	617	703	690	572	626	703	619	617	594	684	705	579	728	634	780	686	564	759	683	645	658	564	690	702	744	575	606	614	704	686	638	532	752	632	628	758	652	634	674	646	674	577	752	603	772	559	572	628
197.907	544	579	774	593	654	596	615	637	622	734	552	658	695	594	594	700	698	702	598	551	760	621	500	644	631	707	618	582	648	738	662	691	672	616	623	676	726	596	658	686	656	661	716	578	612	690	561	662	715
197.936	698	626	777	645	526	710	601	676	602	698	598	576	688	696	612	822	676	616	676	538	631	667	616	601	722	657	688	600	595	566	642	666	533	670	692	593	714	640	515	606	704	606	678	733	681	608	712	486	655
197.964	570	655	678	524	797	638	660	582	563	581	575	718	716	650	498	686	637	500	638	730	610	690	598	600	616	744	578	546	600	658	738	652	611	600	564	568	692	682	448	737	508	612	581	682	581	606	640	670	622
197.993	566	700	830	656	628	748	604	712	688	648	614	624	738	673	680	524	721	506	706	630	622	655	655	664	726	704	624	553	752	652	776	577	573	700	660	647	683	622	669	598	669	600	750	575	624	637	656	734	676
198.021	772	642	868	650	644	692	753	588	712	788	768	672	737	670	744	742	751	617	774	648	701	639	631	680	700	759	667	539	670	591	663	588	582	624	636	567	678	627	697	738	644	641	642	675	711	636	727	551	555
198.05	674	577	725	756	632	689	716	644	674	720	622	674	701	555	702	592	550	616	732	626	694	644	630	605	622	732	708	630	654	681	690	613	673	557	686	610	570	704	769	692	618	620	650	627	738	606	574	606	684
198.078	651	579	662	760	660	689	674	724	594	660	533	678	708	590	648	688	632	574	615	520	570	557	560	630	566	618	612	564	589	612	670	638	577	544	639	740	718	648	582	580	552	612	646	662	696	622	702	567	598
198.107	620	620	740	650	660	744	652	774	706	702	606	666	636	696	614	543	562	646	690	564	630	669	601	564	632	658	616	564	720	719	764	682	636	659	622	720	638	698	618	587	479	652	710	742	626	668	656	684	679
198.135	748	698	750	659	504	718	622	592	719	565	475	556	621	620	589	714	704	688	686	536	694	575	567	591	598	574	480	552	672	639	646	678	644	669	597	630	729	728	476	542	639	632	602	676	587	695	516	740	728
198.164	647	532	614	596	602	676	554	609	610	669	668	756	562	709	576	514	728	582	712	599	629	746	600	536	776	573	552	590	524	574	700	586	603	674	644	768	591	741	710	579	493	586	682	688	572	598	647	612	656
198.192	706	784	746	720	670	700	674	633	674	589	680	608	650	699	533	660	724	674	700	619	666	647	774	530	670	706	666	628	746	630	622	566	704	646	660	618	534	794	713	764	616	673	574	752	756	634	618	660	790
198.221	620	608	644	540	537	617	606	573	649	666	639	654	699	639	606	706	578	523	746	555	578	706	653	530	594	652	582	652	634	602	604	610	628	618	581	592	633	738	671	675	664	607	555	688	637	642	699	620	642
198.25	674	708	666	742	604	636	621	664	643	752	598	528	766	678	682	657	634	626	594	616	581	591	660	479	678	628	728	738	636	503	563	672	571	788	710	678	654	632	596	666	608	641	641	696	728	660	722	551	688
198.278	693	644	612	547	698	581	577	606	674	748	655	689	526	683	649	770	658	680	754	505	590	685	668	734	808	712	619	592	625	615	609	644	536	624	577	725	627	716	540	649	577	540	589	674	586	584	696	658	592
198.307	672	537	758	636	643	736	828	566	568	610	648	624	749	664	642	580	710	654	760	654	545	696	618	579	728	692	656	522	726	622	728	548	496	658	617	676	702	702	650	623	667	644	742	736	704	678	686	653	656
198.335	574	549	660	596	507	744	770	796	674	610	622	742	704	642	664	710	680	497	624	676	616	816	609	545	563	604	562	587	674	848	616	636	616	718	588	705	596	740	656	784	574	834	634	521	636	726	666	738	641
198.364	581	606	670	563	796	646	712	701	800	656	768	604	593	679	724	533	618	628	678	592	652	613	619	654	662	750	504	506	704	634	660	692	612	677	684	588	652	742	740	568	694	539	698	736	732	677	738	802	652
198.392	611	656	680	700	702	740	612	668	590	542	710	636	768	685	757	658	712	814	680	607	630	686	680	652	566	684	658	674	635	682	752	652	528	632	557	633	566	766	734	668	605	540	580	734	596	788	589	696	572
198.42	594	603	754	498	650	672	671	679	588	600	578	662	632	614	752	576	636	597	652	716	551	597	602	678	597	720	676	584	693	636	692	671	580	648	612	616	704	660	672	452	692	673	616	696	808	644	674	718	712
198.449	668	672	764	634	622	708	664	590	752	672	770	571	614	662	701	610	612	616	596	646	602	612	528	656	577	576	558	757	720	695	652	576	674	684	666	666	690	538	579	658	618	607	659	716	610	650	699	578	728
198.478	514	744	656	554	734	740	656	742	738	704	642	720	678	736	754	629	691	644	588	584	705	568	766	537	590	582	644	630	745	738	526	714	620	698	688	674	659	624	584	610	681	676	652	698	628	600	718	776	676
198.506	638	690	723	559	588	662	622	670	624	532	621	684	562	669	626	636	616	644	614	559	590	652	608	536	638	636	568	565	605	762	573	634	570	632	726	546	537	692	715	668	639	652	710	662	544	681	588	608	733
198.535	690	544	718	597	740	708	644	632	605	660	593	606	692	575	607	678	703	612	745	700	527	556	622	588	558	734	660	599	689	623	636	602	502	630	616	650	768	704	696	589	627	543	646	610	610	604	512	654	574
198.564	622	726	690	579	586	643	577	701	746	670	640	605	642	574	604	534	772	726	740	656	724	504	699	679	650	706	634	611	594	708	548	764	548	730	609	668	646	778	572	646	750	514	667	666	587	682	666	624	632
198.592	735	620	596	715	631	706	682	688	618	670	549	636	808	792	569	604	632	710	694	591	608	533	736	525	630	720	624	706	642	547	882	586	644	665	641	589	628	676	619	676	684	433	766	630	740	580	818	834	590
198.621	702	732	582	571	658	778	614	755	562	690	758	696	702	677	679	720	656	659	670	638	600	670	631	645	686	718	515	488	604	590	672	760	558	662	696	621	644	681	726	620	674	714	762	696	552	740	744	668	597
198.649	568	603	572	632	639	680	624	716	591	726	623	732	702	653	672	560	752	592	592	606	650	660	597	651	702	617	648	557	518	635	704	602	690	699	572	632	607	557	748	594	634	513	656	650	527	603	668	594	558
198.677	642	802	624	598	706	692	623	784	647	690	750	692	643	656	744	626	646	636	664	674	696	693	510	628	768	733	541	554	616	635	720	725	572	569	724	626	688	662	584	624	666	682	553	714	524	730	682	728	538
198.706	614	577	780	670	632	722	834	690	680	742	778	712	617	660	661	734	628	632	616	616	563	591	636	574	617	699	716	650	564	752	660	714	578	713	782	652	755	753	668	589	714	580	496	664	678	536	660	730	654
198.734	644	746	684	634	664	710	641	680	618	732	606	708	710	621	602	646	732	538	609	706	692	710	668	742	590	702	468	603	694	658	734	650	573	559	698	502	680	746	587	730	660	671	652	825	654	636	620	661	699
198.763	744	624	754	734	574	695	702	790	606	573	705	596	780	633	734	536	664	727	664	652	634	710	710	500	660	600	617	565	646	606	636	610	578	670	594	659	778	651	742	617	832	628	814	731	688	775	704	539	728
198.792	682	448	653	595	666	786	760	620	632	607	696	640	571	622	589	636	632	646	689	570	647	662	604	644	766	722	563	702	629	696	582	698	712	741	648	566	826	592	614	600	678	702	646	742	674	611	584	694	752
198.82	669	633	722	584	686	662	666	696	595	758	603	710	702	720	649	651	672	840	778	706	664	770	596	640	658	531	738	649	718	602	692	658	704	652	642	690	565	680	622	590	636	520	668	690	672	706	702	546	630
198.849	623	582	754	674	666	672	568	592	750	702	700	596	640	692	738	712	575	667	654	790	676	700	674	706	573	721	704	556	555	649	583	634	542	748	584	738	782	574	670	668	562	719	615	677	710	634	692	652	568
198.877	588	566	850	615	696	683	504	735	778	702	605	778	694	570	571	780	613	629	723	743	664	636	642	676	660	688	616	590	594	810	670	603	646	679	614	654	634	698	638	653	594	661	698	732	676	668	600	664	626
198.906	599	636	724	598	650	668	566	778	642	640	574	674	617	501	700	703	670	630	698	618	529	658	570	680	715	723	654	700	647	692	605	670	660	670	746	647	708	610	686	646	736	605	762	718	766	698	722	626	646
198.934	684	585	638	578	658	576	562	672	676	742	781	744	608	620	691	752	569	666	692	778	736	566	558	670	634	732	532	672	654	660	698	678	650	710	790	627	594	648	696	607	514	588	712	672	776	764	616	745	747
198.963	722	560	762	852	742	656	679	690	774	668	662	702	672	560	664	631	671	698	796	762	798	648	768	680	796	589	722	589	659	738	680	732	649	714	593	744	705	682	671	496	636	651	613	785	740	736	652	776	768
198.991	654	700	702	686	630	655	608	722	626	664	702	730	692	584	722	662	728	806	704	587	708	612	678	646	634	638	584	582	764	690	698	626	713	756	726	752	741	624	742	647	720	645	518	722	746	570	592	622	610
199.02	632	653	738	547	565	635	538	778	682	639	730	520	660	664	654	674	698	714	582	576	622	550	702	592	709	666	668	692	776	639	699	726	682	706	678	654	619	672	647	615	680	738	670	687	674	613	668	705	603
199.048	622	646	694	589	706	602	750	719	604	564	608	585	618	602	667	800	574	694	732	710	686	554	666	646	620	682	651	526	646	634	672	740	734	629	669	569	562	672	637	643	636	638	604	751	684	657	756	621	608
199.077	600	575	618	642	628	632	474	627	726	635	713	593	608	539	660	580	802	670	674	736	566	714	602	616	752	761	602	688	599	676	694	696	719	590	652	740	676	649	592	640	513	664	644	783	636	624	702	628	703
199.105	505	684	669	720	662	825	692	608	702	608	674	673	666	592	543	638	646	754	638	559	561	600	646	730	542	644	661	694	721	696	594	668	704	690	704	702	744	760	648	541	619	676	522	840	620	790	551	778	584
199.134	642	535	666	592	660	554	562	710	662	726	443	638	666	511	627	654	610	592	601	716	492	766	712	645	606	583	523	541	630	579	523	718	749	654	608	536	667	639	699	632	556	648	706	632	644	685	690	531	575
199.163	645	606	610	616	678	610	614	599	688	680	712	672	582	708	599	676	576	519	742	693	574	519	676	614	538	677	600	516	636	692	646	571	517	579	642	584	628	682	483	598	670	574	620	728	726	601	613	584	638
199.191	714	554	714	722	561	614	589	684	579	740	600	672	778	563	646	596	706	716	631	606	746	660	642	672	605	744	649	586	650	691	605	722	770	680	748	656	697	664	606	584	666	552	737	633	530	586	726	599	596
199.22	760	664	720	598	626	768	660	609	698	615	656	616	654	664	674	668	675	571	582	656	704	572	636	523	722	778	548	624	718	652	630	670	668	482	618	728	682	728	696	532	564	599	696	710	626	598	627	716	710
199.248	703	638	710	685	662	733	560	640	604	672	642	646	720	644	712	710	688	698	658	634	716	604	712	638	628	664	577	586	664	676	727	573	570	660	708	576	682	672	726	718	560	606	610	679	664	603	568	635	552
199.277	584	774	598	614	732	576	674	772	558	666	661	652	682	663	606	652	628	654	623	674	650	720	542	680	542	630	645	578	660	571	648	682	588	616	762	616	646	631	592	597	491	630	652	602	706	726	601	670	758
199.305	629	692	630	568	648	628	734	621	594	604	609	530	696	666	634	720	652	737	716	584	638	631	689	630	630	644	637	720	618	702	683	754	474	588	630	716	689	545	551	618	569	658	748	707	682	646	644	572	702
199.334	739	658	709	544	630	577	607	584	614	619	635	769	736	535	570	724	604	552	785	574	692	566	750	652	592	756	642	537	624	644	568	672	589	657	542	674	594	569	520	694	531	614	640	690	620	670	686	602	665
199.362	632	610	842	532	726	674	605	608	712	640	628	644	630	505	548	604	686	674	710	670	515	664	654	592	588	696	635	740	624	638	743	680	600	646	580	746	646	653	598	551	607	654	686	702	728	606	680	676	565
199.391	679	748	712	549	634	678	633	647	740	660	668	754	639	650	650	646	656	692	591	696	630	548	740	583	599	698	682	549	616	850	717	636	722	644	746	878	676	704	696	672	740	750	712	640	556	611	748	750	682
199.419	629	618	642	710	630	730	678	698	644	770	670	630	636	706	676	636	582	660	594	618	724	614	751	604	596	642	592	709	594	545	604	612	662	493	695	632	678	616	628	558	665	397	814	776	534	632	726	730	660
199.448	804	670	691	659	650	624	730	568	612	700	598	646	489	632	712	722	704	684	636	628	621	741	670	605	586	774	587	748	656	786	633	784	760	666	760	679	672	622	747	466	784	614	760	756	680	706	668	636	559
199.476	532	537	696	634	612	592	774	616	623	636	669	654	776	628	668	699	722	558	728	633	628	721	788	506	646	756	555	496	696	590	624	618	570	526	612	644	584	666	666	686	572	577	770	710	628	758	672	668	576
199.505	718	608	550	544	582	566	622	674	730	684	625	772	648	604	587	560	726	662	674	757	650	658	565	554	504	580	610	465	650	680	730	624	561	516	662	535	570	644	574	635	554	617	620	684	634	628	691	657	562
199.533	758	644	622	630	767	636	590	760	662	720	522	700	628	648	641	670	686	712	712	670	684	688	612	544	671	701	718	730	658	720	624	666	652	507	792	636	684	630	742	659	552	724	552	816	728	644	630	796	706
199.562	644	747	605	653	700	556	538	732	680	710	719	684	702	583	648	622	656	710	754	636	597	524	674	740	586	646	662	638	734	776	604	604	657	599	598	772	653	621	688	650	566	636	540	626	602	680	744	640	594
199.591	608	704	666	655	602	585	624	652	517	712	577	687	610	588	596	658	769	662	708	576	701	684	647	682	537	756	502	656	703	540	577	667	596	701	460	538	611	638	629	536	656	513	650	614	573	688	725	640	720
199.619	653	634	689	660	605	658	768	619	668	632	634	723	596	576	578	694	619	630	669	619	759	686	791	729	666	692	629	521	640	622	624	644	552	656	584	519	660	672	666	572	770	646	731	754	643	718	770	640	602
199.648	780	634	625	692	649	531	546	640	692	718	634	784	559	582	608	500	637	670	670	724	708	744	664	565	516	590	704	578	696	660	656	640	690	598	736	662	748	608	740	553	568	650	717	724	481	678	639	586	668
199.676	649	696	569	732	634	621	607	560	686	766	580	592	513	702	655	630	519	718	676	660	722	635	848	672	678	794	732	610	679	618	644	536	509	564	710	625	518	762	628	692	532	762	712	756	716	796	664	637	640
199.705	774	440	756	597	676	592	575	566	684	576	546	726	635	710	602	686	572	678	696	668	610	566	586	588	656	583	582	774	652	519	644	591	625	502	722	685	686	592	600	670	669	676	778	686	576	670	746	622	633
199.733	766	523	674	525	697	624	634	704	646	726	564	603	570	630	559	704	595	769	605	676	652	630	645	622	690	682	690	666	614	654	640	600	602	612	698	676	572	657	607	533	670	690	610	676	658	698	605	563	706
199.761	626	620	612	593	545	589	698	515	694	623	700	684	731	580	610	696	660	642	772	626	631	754	690	690	572	678	633	579	646	665	706	657	530	560	730	762	586	542	828	573	588	612	728	542	654	628	618	798	521
199.79	796	606	702	640	742	692	681	580	627	639	620	692	708	581	612	727	594	788	621	655	642	633	633	626	701	723	744	608	659	834	604	618	618	635	668	652	602	574	654	670	614	606	648	601	600	694	615	606	548
199.818	646	622	592	704	618	637	606	623	572	656	482	672	712	593	625	745	601	698	676	612	649	628	603	634	562	680	518	578	670	614	602	658	561	594	677	594	738	591	614	712	525	535	630	586	628	591	706	670	620
199.847	710	588	698	528	687	546	634	554	660	688	608	696	708	524	584	658	598	692	601	642	666	650	646	654	485	726	693	694	738	760	770	598	581	586	653	664	559	666	618	643	706	615	550	604	488	684	697	624	592
199.876	598	510	729	609	579	610	686	614	575	747	626	682	636	500	690	630	706	586	613	606	648	586	678	564	624	614	660	553	714	662	695	621	586	650	688	710	742	533	658	552	728	626	690	582	559	646	726	604	670
199.904	680	590	696	710	683	663	660	635	633	646	624	640	644	573	466	627	754	695	626	689	784	664	662	668	629	615	730	619	704	818	533	659	657	596	664	695	742	656	602	581	618	638	578	562	618	766	663	716	604
199.933	638	612	615	694	522	593	554	597	612	720	700	685	731	708	680	802	746	615	690	650	665	517	542	555	614	635	622	664	606	648	628	656	608	599	802	764	699	586	580	662	488	525	580	694	599	648	694	736	708
199.962	526	674	640	621	672	696	403	554	548	683	474	669	579	612	533	581	658	561	680	567	506	574	622	664	705	694	615	666	560	810	632	629	672	614	583	508	612	517	651	593	636	622	704	684	748	618	602	736	728
199.99	698	545	700	641	635	527	573	632	742	714	712	636	464	643	602	693	622	632	666	638	705	617	592	702	610	524	537	744	645	734	642	681	600	651	716	624	627	647	706	728	689	606	534	622	584	606	676	558	564
200.018	638	563	662	596	740	606	672	606	640	586	660	650	570	588	615	612	788	631	633	616	654	656	484	718	601	648	738	608	538	602	698	619	510	565	662	698	598	521	658	654	658	728	546	686	625	652	694	558	508
200.047	598	724	618	504	533	553	554	624	704	788	592	620	593	504	565	525	554	702	715	698	616	471	660	591	586	658	564	572	680	688	527	645	690	588	630	679	702	642	668	516	640	618	637	676	554	710	684	538	656
200.075	641	688	682	621	762	718	612	692	670	604	632	762	551	561	549	836	634	708	828	586	664	599	686	609	752	590	544	644	576	682	720	824	568	590	656	690	578	574	734	568	546	672	648	657	480	604	858	502	632
200.104	634	584	632	600	680	607	691	525	607	660	567	532	566	567	633	784	656	760	656	682	578	503	592	553	617	659	670	706	660	710	594	589	582	496	772	578	625	518	696	703	733	704	661	648	662	710	687	642	565
200.132	652	748	746	658	708	535	644	696	620	710	585	594	612	696	716	748	662	524	737	598	569	606	658	714	563	644	626	606	630	640	686	664	551	746	718	743	752	500	756	686	626	700	623	638	618	661	584	696	610
200.161	666	594	604	761	704	630	693	638	696	774	572	594	664	618	716	648	675	699	662	582	682	612	675	638	572	562	654	743	654	824	602	692	624	668	599	683	634	728	657	670	654	650	786	640	539	635	713	754	667
200.189	619	667	750	569	568	558	652	504	520	622	490	570	579	628	594	578	669	592	624	490	621	591	674	534	613	592	482	682	762	764	680	648	482	558	652	678	780	562	744	612	621	618	716	564	632	584	619	464	585
200.218	592	656	604	650	712	620	601	725	837	804	591	683	714	596	647	702	708	530	618	726	608	659	688	524	720	722	688	630	718	796	532	661	555	531	559	672	697	624	716	678	608	570	610	690	622	676	844	618	702
200.247	736	602	629	604	594	648	532	722	654	662	566	550	698	596	608	678	600	608	604	718	728	613	655	720	788	616	722	637	631	700	769	642	634	597	744	617	601	644	767	701	595	600	596	657	518	734	670	642	716
200.276	798	644	718	636	738	689	653	636	583	680	604	679	613	510	639	740	774	582	639	606	659	614	667	706	687	700	623	586	585	692	668	628	579	641	778	618	606	660	594	631	638	520	611	646	572	628	615	688	603
200.304	650	672	527	594	563	674	617	623	654	584	573	716	616	589	608	592	577	652	605	582	601	606	655	670	636	604	551	690	748	722	603	699	601	722	683	638	742	607	784	553	592	598	730	555	671	702	674	619	646
200.332	644	630	714	511	692	650	645	710	646	585	616	561	646	649	720	616	530	527	698	588	680	602	710	670	572	748	530	678	612	598	620	644	564	517	652	560	787	700	704	611	588	525	564	700	628	646	640	678	684
200.361	652	580	590	641	664	720	568	642	606	630	643	630	632	636	738	732	636	712	724	783	690	468	710	526	617	728	669	658	694	854	660	654	622	613	718	563	656	676	764	606	682	654	658	694	472	689	637	754	710
200.389	564	640	613	756	538	652	622	592	660	774	459	567	766	585	672	774	522	626	633	837	610	728	673	454	698	627	558	727	552	706	872	578	527	677	636	605	588	770	892	626	684	535	624	584	534	724	725	676	653
200.418	590	558	682	674	662	720	690	629	678	628	573	655	495	572	590	728	690	542	584	608	636	630	630	524	676	568	628	642	620	674	632	728	614	576	603	708	688	738	682	627	589	636	677	609	537	632	634	603	569
200.446	516	584	660	790	603	672	603	691	568	697	616	674	624	491	698	615	650	784	571	622	672	568	571	580	572	570	644	654	754	658	658	730	716	730	626	556	633	656	792	638	694	606	605	550	674	598	632	636	530
200.475	672	579	581	624	621	505	728	602	666	737	519	600	662	724	650	558	636	582	526	522	626	579	618	585	651	530	583	702	629	613	569	642	694	718	704	620	568	574	758	535	566	634	654	629	624	538	678	664	593
200.503	672	692	694	636	550	606	681	717	710	757	618	601	750	640	696	634	750	704	611	604	712	634	648	572	677	746	652	626	679	658	636	626	578	685	648	740	708	602	702	770	728	685	585	637	652	742	726	752	662
200.532	568	591	668	628	552	776	547	624	606	634	635	596	673	675	710	706	642	704	658	724	594	596	558	606	674	710	633	700	585	714	646	672	564	708	752	738	726	611	746	680	556	681	668	710	571	558	560	662	554
200.56	631	532	634	591	584	689	690	654	622	731	578	750	700	640	771	768	598	706	584	704	585	775	741	723	704	733	680	628	776	686	670	742	624	612	643	648	690	777	704	742	615	600	666	542	626	686	652	750	575
200.589	648	674	625	571	692	742	652	574	728	648	610	501	613	594	702	620	684	563	660	740	694	534	571	673	727	678	658	648	626	704	674	656	528	700	702	724	626	553	664	664	760	640	700	674	624	684	635	731	605
200.617	674	640	680	684	704	784	670	636	623	692	638	652	620	736	680	622	730	594	560	669	708	667	700	688	612	667	593	706	650	646	580	679	718	596	636	764	684	460	674	732	580	606	666	632	670	612	618	714	629
200.646	642	636	668	561	678	694	599	614	652	598	574	675	660	742	652	600	600	650	595	534	592	662	728	718	732	543	584	573	489	686	678	659	672	606	668	601	718	445	694	537	720	666	593	738	629	718	704	597	608
200.675	706	631	584	673	646	617	653	570	626	666	614	561	648	700	712	767	716	724	612	560	626	701	685	572	690	778	573	589	662	720	642	632	581	618	590	635	730	538	742	654	554	599	734	528	656	584	647	543	693
200.703	724	564	562	629	640	667	637	638	640	766	652	622	529	616	624	700	683	579	682	701	629	660	744	638	582	620	654	661	726	620	732	534	577	632	573	662	760	616	702	638	618	554	630	635	666	621	584	634	620
200.732	682	588	620	620	644	649	537	546	622	738	624	758	496	742	646	692	660	624	718	571	658	648	548	478	561	656	666	639	568	670	738	553	559	699	664	572	600	648	762	648	480	722	536	658	611	758	584	614	592
200.76	604	530	620	652	594	601	640	515	583	732	622	628	499	616	541	750	730	672	638	778	480	568	722	674	561	634	576	540	716	734	642	570	569	531	758	671	686	612	706	612	592	606	579	612	670	704	703	621	515
200.789	604	696	694	540	569	558	572	569	716	690	608	550	648	598	594	630	634	714	621	711	640	670	688	548	590	572	614	589	686	642	597	654	694	587	682	632	626	628	726	648	538	627	700	684	562	674	655	712	650
200.817	599	550	534	548	626	604	674	624	597	700	520	615	590	719	676	772	694	562	644	598	548	532	704	672	632	619	660	662	756	702	690	656	630	564	722	674	570	602	704	622	710	774	690	706	651	656	669	616	574
200.845	670	703	599	672	617	462	529	571	578	658	604	612	684	631	665	518	688	618	554	645	581	636	652	590	692	734	539	534	621	610	609	661	580	622	788	666	669	641	640	606	760	790	730	722	728	656	659	667	565
200.874	476	592	728	696	667	630	557	474	620	619	716	657	680	628	711	708	704	738	658	609	725	531	686	602	599	762	586	686	616	643	666	818	650	588	606	660	716	671	650	624	579	546	653	698	624	559	661	540	658
200.902	666	558	596	615	567	683	586	558	554	685	561	538	638	666	746	702	652	660	616	702	736	592	539	586	666	694	703	681	670	804	629	652	601	644	622	688	664	650	612	627	460	649	696	560	536	631	651	536	666
200.931	599	616	698	694	552	611	482	624	626	610	656	640	664	490	658	669	643	645	581	703	572	634	700	626	529	570	637	473	632	652	582	514	516	441	668	715	640	585	606	620	550	688	543	544	708	601	521	774	686
200.96	650	750	612	630	663	534	626	610	616	509	697	647	493	535	685	692	648	798	603	634	601	630	558	748	602	490	690	521	652	690	658	556	627	654	586	516	710	591	748	587	556	604	630	719	566	774	639	643	600
200.988	616	654	562	652	648	645	514	738	675	629	664	679	544	756	694	704	720	742	707	518	549	704	522	625	724	545	682	690	668	563	737	736	561	609	652	664	756	598	549	706	735	788	658	673	627	692	629	695	731
201.017	595	653	792	588	525	664	549	547	680	716	603	632	586	606	611	636	722	660	590	581	710	666	788	664	708	636	588	596	674	667	551	492	488	626	672	634	686	640	616	540	550	668	674	658	662	632	716	619	710
201.046	622	687	747	631	676	666	572	611	622	624	639	659	542	472	683	566	570	620	748	598	616	509	664	615	519	546	590	530	618	706	728	701	554	545	603	590	601	666	644	726	644	747	607	549	572	733	640	656	610
201.074	642	694	704	608	640	693	578	590	644	534	568	804	652	706	577	626	678	639	510	636	559	685	618	599	636	626	650	592	694	617	624	664	569	609	725	588	606	571	693	772	706	622	648	644	652	629	743	570	686
201.103	708	644	594	702	642	508	610	552	730	681	556	646	548	658	680	547	682	732	684	510	582	674	555	629	544	633	640	611	730	602	634	593	555	638	678	623	634	616	738	726	706	618	638	642	605	808	626	567	668
201.131	582	598	783	602	674	573	702	655	650	714	552	722	684	561	671	800	724	688	710	586	548	544	730	535	596	680	698	776	710	580	742	638	604	621	690	541	632	680	650	630	696	674	662	721	516	688	701	650	608
201.159	670	678	763	624	700	623	634	654	674	726	584	588	597	569	710	676	661	682	604	718	666	576	676	769	714	523	648	766	705	636	689	735	440	612	608	646	546	620	702	698	548	586	738	732	668	764	599	694	674
201.188	612	587	668	732	694	619	626	632	554	584	539	652	523	698	624	619	610	650	468	684	582	518	525	622	669	542	686	558	657	633	630	641	734	581	666	728	574	676	762	639	600	626	620	737	678	557	582	703	732
201.216	612	665	611	536	569	654	570	656	697	656	672	756	526	560	618	633	738	702	666	589	664	668	612	628	490	580	661	632	647	687	644	544	600	660	688	702	697	434	708	730	602	595	620	654	490	552	528	629	762
201.245	505	684	768	612	620	651	656	620	737	633	704	586	594	624	564	556	568	599	583	718	716	574	675	568	606	555	625	641	699	766	682	565	529	511	685	701	772	563	671	634	497	642	388	652	695	758	700	550	606
201.273	535	510	716	626	694	648	660	626	644	664	578	720	509	568	589	600	658	704	642	756	680	690	592	595	591	498	664	652	674	682	614	656	549	602	694	734	662	678	649	738	604	676	625	596	618	617	670	609	589
201.302	618	556	744	678	646	718	652	653	621	676	643	675	600	585	610	594	758	696	594	634	650	752	537	686	732	660	642	703	670	678	650	678	648	722	772	594	644	604	590	654	712	693	586	651	689	706	644	686	638
201.33	548	619	622	646	670	640	684	621	682	800	774	698	597	701	700	724	587	574	575	501	623	530	547	626	684	570	587	640	680	658	640	572	668	621	706	796	653	698	672	544	642	590	684	658	630	669	584	626	675
201.359	620	552	738	704	550	627	692	624	629	690	679	740	582	702	664	647	586	608	704	574	716	638	542	654	744	692	688	563	680	524	641	638	604	530	678	583	716	614	738	656	676	682	740	677	670	701	710	554	624
201.388	612	590	630	592	447	531	704	592	634	742	714	636	643	564	766	635	710	636	554	614	754	686	548	618	467	701	600	653	566	634	632	738	658	487	706	614	644	600	780	634	584	580	688	573	548	666	876	740	611
201.416	628	547	622	679	614	644	652	588	612	628	677	586	539	590	652	610	518	736	502	658	496	616	526	527	622	594	690	535	678	790	554	580	616	535	684	577	696	555	603	710	638	678	522	586	693	632	550	579	630
201.445	599	578	790	622	636	672	528	621	627	792	688	686	583	633	708	726	554	576	501	692	682	541	718	573	638	618	553	687	680	703	568	654	648	559	665	630	770	599	687	614	638	692	698	595	628	654	768	721	592
201.473	720	727	718	740	625	650	610	604	584	688	627	752	573	506	706	606	676	578	688	666	576	547	690	642	778	519	742	667	694	698	663	734	540	512	666	643	742	596	736	630	642	716	574	724	618	724	743	614	648
201.502	664	716	754	748	565	568	444	588	710	626	515	542	646	627	627	497	661	574	592	760	624	616	668	703	742	630	702	494	681	572	518	722	647	515	625	666	603	702	676	646	517	648	638	630	782	606	703	626	687
201.53	650	580	618	618	626	564	716	704	582	676	754	523	561	515	781	582	744	635	670	724	579	498	726	629	619	752	650	627	826	816	500	814	558	599	576	644	729	652	714	568	708	770	650	642	595	655	662	541	803
201.559	656	684	686	666	641	685	586	564	599	630	592	650	728	687	684	710	630	634	602	740	689	768	760	673	577	636	694	704	752	649	672	630	611	554	572	752	644	660	744	692	651	641	622	608	678	734	694	644	620
201.587	560	563	591	574	539	644	694	534	551	620	666	660	658	557	659	696	728	624	580	604	612	480	670	655	713	700	677	546	634	756	570	666	581	582	706	644	672	450	542	641	679	566	608	620	576	726	620	627	575
201.616	640	670	752	707	610	666	581	620	586	572	618	654	631	664	775	673	648	621	485	738	556	694	552	579	569	584	688	617	706	645	724	602	539	570	756	565	661	671	742	730	584	633	656	629	664	615	686	690	580
201.644	568	567	711	684	582	525	582	662	540	699	664	648	536	522	579	678	606	658	515	628	594	607	482	471	610	678	617	594	696	655	670	586	639	509	563	618	670	539	708	654	737	652	584	744	654	677	649	664	697
201.672	672	580	604	721	656	724	653	628	600	700	694	618	509	486	756	732	676	554	718	562	553	674	680	581	763	681	613	631	640	681	549	560	644	551	642	603	660	781	856	648	634	549	684	695	662	633	653	796	625
201.701	712	610	656	652	610	590	650	678	542	640	569	619	504	708	650	633	745	658	571	840	519	439	673	588	615	600	562	549	696	692	628	590	525	591	664	604	582	488	682	640	524	657	568	552	750	676	604	571	624
201.73	690	616	607	491	642	620	572	539	557	694	633	630	734	542	642	505	540	666	685	684	477	556	666	572	560	732	531	606	686	581	603	690	650	451	578	560	622	720	576	642	736	790	596	628	666	738	662	592	634
201.759	650	647	674	798	634	610	550	709	618	714	647	710	692	598	730	636	708	705	590	592	656	630	631	670	619	544	566	656	560	632	642	726	544	548	617	605	658	612	690	544	606	608	636	740	597	568	708	491	680
201.787	626	684	634	584	538	508	533	622	576	707	659	598	622	640	697	674	754	630	562	668	459	628	630	573	528	644	580	526	656	597	626	652	548	540	676	646	616	514	648	568	521	684	652	772	636	621	690	710	646
201.816	632	527	738	652	537	652	596	670	662	648	665	516	628	513	495	589	576	650	744	607	616	590	630	572	615	633	502	622	658	628	530	614	627	512	547	644	500	584	681	686	529	608	548	650	572	688	718	638	576
201.844	720	696	682	564	623	630	611	574	495	666	650	676	632	572	676	724	646	630	646	668	692	604	504	549	558	632	678	593	640	702	716	568	690	419	582	682	574	601	778	604	556	557	652	790	684	602	680	682	595
201.873	614	701	714	712	603	612	526	646	686	612	754	756	644	538	763	560	643	634	530	710	682	503	652	740	637	676	760	732	836	637	679	644	638	540	736	762	774	626	668	644	550	608	507	638	643	728	696	587	744
201.901	599	738	702	659	646	684	724	594	632	732	600	718	584	595	758	522	595	625	562	638	496	670	646	650	563	716	569	682	638	579	618	637	539	600	597	585	642	492	618	708	490	626	676	654	676	728	635	654	814
201.929	684	598	711	668	646	599	560	644	709	760	636	716	738	593	597	614	612	633	642	702	578	698	632	552	623	712	680	624	666	716	591	672	730	592	748	646	558	700	664	611	654	676	529	614	632	572	573	722	595
201.958	634	614	672	683	589	700	596	594	635	658	702	702	670	623	732	727	676	760	600	553	666	674	628	602	613	734	599	684	642	680	758	712	700	571	672	653	660	538	724	582	503	706	676	719	638	720	642	559	662
201.986	634	626	738	686	527	578	632	782	582	718	572	734	766	558	642	594	660	616	554	746	608	582	710	651	582	622	578	570	680	744	654	696	694	666	604	686	686	541	656	712	650	608	654	712	676	611	626	834	532
202.015	708	592	686	635	504	694	578	708	614	636	683	670	636	622	638	650	778	652	603	758	620	636	697	467	669	680	706	668	616	577	735	693	517	590	728	550	714	611	730	658	594	766	619	644	666	686	728	648	580
202.043	620	604	664	639	523	596	590	628	540	781	500	640	650	628	716	569	706	680	582	696	554	672	649	636	634	674	705	363	766	640	638	604	526	570	652	704	563	578	728	646	536	519	634	513	661	486	720	580	697
202.072	573	616	673	552	484	604	516	545	501	617	668	754	525	553	743	508	722	632	640	564	556	544	718	562	604	686	662	623	612	698	618	740	704	462	706	631	656	578	692	658	628	680	622	658	737	626	620	591	662
202.1	721	654	670	593	599	830	688	539	612	774	617	693	695	494	659	550	597	688	684	612	730	687	622	633	583	722	603	530	552	631	668	629	586	557	610	716	650	596	694	634	633	639	500	706	712	656	720	579	686
202.13	740	646	702	720	630	606	603	500	483	816	778	648	708	536	698	678	688	764	558	606	698	704	674	690	694	621	708	640	691	700	551	822	628	626	706	670	556	704	686	594	700	737	549	694	778	680	780	756	786
202.158	591	750	654	556	548	681	768	646	546	614	726	854	814	692	657	675	694	751	617	639	556	521	741	664	669	726	581	552	658	617	682	734	663	546	646	684	583	676	690	706	692	738	704	532	632	610	711	657	660
202.187	560	729	686	579	589	651	668	629	501	586	596	738	594	541	702	702	640	646	485	581	485	610	652	598	677	712	590	669	589	695	656	684	656	530	614	540	574	630	670	560	634	788	618	696	708	688	660	666	638
202.215	653	578	666	703	571	625	620	724	577	713	520	726	700	637	720	553	567	708	640	628	634	596	634	624	685	664	638	580	696	714	593	730	635	613	634	742	684	674	618	710	617	630	562	598	754	728	710	570	610
202.243	566	527	748	638	692	531	618	712	640	680	760	576	690	563	634	685	656	636	549	676	564	587	566	626	663	794	714	564	688	732	587	796	667	486	558	543	561	594	594	670	599	598	519	622	778	562	620	590	610
202.272	596	571	682	706	467	633	580	790	530	711	678	718	656	538	670	642	684	601	648	605	593	574	549	576	510	672	566	608	666	634	642	667	575	568	683	593	558	618	640	572	590	688	695	727	655	638	609	632	736
202.3	555	475	760	681	664	716	692	652	524	764	739	734	646	649	720	632	656	736	648	642	640	689	594	628	608	596	596	684	660	629	662	649	790	550	555	519	598	674	698	756	599	664	718	726	615	728	808	712	660
202.329	642	607	674	637	630	690	712	794	631	567	633	602	692	632	683	555	686	693	652	664	553	678	734	646	694	742	679	673	598	685	696	592	548	644	716	702	662	704	774	686	533	552	572	596	746	696	768	730	676
202.357	621	644	686	670	610	524	529	690	540	754	808	752	539	678	766	632	512	597	758	630	537	630	654	599	614	628	704	570	690	680	582	607	576	518	614	682	706	522	682	688	644	630	551	610	664	646	700	660	632
202.386	518	650	658	664	600	572	729	656	526	606	614	644	615	621	762	606	742	595	524	718	708	802	730	564	501	539	700	668	600	616	666	584	502	634	500	622	615	596	634	501	732	645	638	700	666	619	619	674	686
202.414	570	696	628	611	534	588	602	651	516	670	626	670	574	572	763	610	712	706	574	842	526	596	670	630	557	730	635	614	600	670	659	784	637	582	626	716	585	691	704	696	680	658	624	673	644	621	620	754	642
202.443	528	638	676	562	589	538	642	644	634	648	680	626	540	480	658	666	690	682	588	592	619	622	664	736	629	744	704	670	582	739	616	746	722	498	632	537	658	528	704	678	608	581	650	652	714	728	740	664	694
202.471	507	642	711	566	745	566	516	646	523	751	672	728	603	626	656	533	746	808	675	593	586	547	665	557	622	654	648	592	562	588	724	568	598	590	630	464	541	553	685	560	544	531	504	633	658	622	719	770	633
202.499	604	566	802	574	620	624	478	716	624	600	710	594	724	489	830	648	709	678	569	604	578	520	602	524	580	580	682	673	664	686	662	634	614	512	634	588	649	638	621	752	684	632	628	602	781	668	610	641	519
202.529	571	680	782	707	622	572	564	612	483	695	728	670	683	603	644	585	523	707	676	700	450	650	594	573	716	611	584	629	547	672	620	696	598	548	546	706	488	678	766	556	610	556	560	693	743	638	597	562	540
202.557	551	551	890	731	648	612	566	722	565	766	822	675	748	554	832	678	698	634	618	836	650	659	632	600	528	704	624	642	722	584	740	653	739	686	632	587	772	738	550	646	761	599	587	686	667	696	710	598	605
202.586	708	672	670	693	652	666	722	736	613	740	636	608	638	716	654	626	619	656	548	499	526	658	631	565	617	596	584	798	549	710	650	627	624	560	696	639	520	682	645	778	708	682	630	666	615	545	488	614	776
202.614	685	640	734	664	724	648	592	592	656	764	714	682	758	614	614	658	637	656	648	690	762	604	642	492	603	660	706	758	652	672	506	660	768	587	614	656	636	599	674	698	563	750	652	680	775	704	658	788	562
202.643	558	592	764	714	563	490	598	706	678	738	690	661	556	608	604	567	670	641	611	618	556	464	711	561	728	722	706	595	591	557	612	608	648	534	598	653	671	668	694	644	629	633	655	697	604	529	700	692	692
202.671	639	559	720	610	586	595	600	652	644	714	664	568	786	568	722	616	651	729	644	626	568	481	666	684	560	580	690	644	572	694	790	678	750	540	654	686	632	736	627	648	586	564	611	646	632	570	678	734	585
202.7	630	596	556	703	580	608	593	544	526	756	748	716	674	454	692	750	507	573	497	589	518	658	479	554	636	709	610	648	442	582	718	583	590	503	654	668	495	660	586	736	612	542	732	592	656	614	504	478	660
202.728	520	576	614	524	568	692	668	649	542	758	634	660	694	602	734	752	610	644	671	688	541	598	552	584	546	620	708	623	632	786	679	668	704	608	624	597	682	626	606	668	588	519	692	676	640	774	611	538	678
202.756	639	618	533	638	700	570	540	648	561	800	570	685	576	676	751	644	708	628	688	664	549	594	577	586	600	666	764	622	570	696	651	686	652	539	508	638	561	628	631	600	718	564	541	782	758	700	477	502	565
202.785	624	609	748	724	632	606	684	587	727	640	860	671	577	592	826	697	689	645	692	660	582	510	551	539	669	742	633	816	634	668	760	778	718	648	676	670	744	578	776	733	580	648	792	840	736	626	782	722	806
202.813	624	632	682	728	531	477	684	661	672	640	626	746	704	461	606	620	656	652	689	684	624	638	738	606	745	734	713	630	599	727	676	609	679	573	654	537	716	662	722	714	640	616	613	696	661	591	708	532	675
202.842	686	750	630	690	600	692	577	840	605	688	718	780	792	576	568	720	570	670	658	702	581	678	644	686	796	722	733	629	577	531	670	582	720	716	718	826	564	764	774	662	642	532	535	725	690	648	618	593	550
202.87	776	546	712	690	576	706	586	597	550	702	696	750	650	522	706	672	660	664	730	474	558	574	588	656	564	569	768	767	664	806	480	599	576	660	710	624	614	743	612	669	698	694	666	590	752	608	626	604	699
202.899	724	628	732	628	648	578	692	706	638	634	756	724	742	648	780	638	628	704	660	638	579	618	698	700	600	628	726	610	732	682	592	726	616	572	619	594	788	610	756	662	712	577	551	608	770	722	606	673	668
202.928	656	656	640	618	509	636	558	656	582	694	597	592	650	593	668	618	531	696	623	628	476	645	683	500	554	656	662	713	598	557	670	664	636	665	560	535	560	578	624	684	740	694	561	606	710	590	710	535	586
202.957	592	608	591	736	544	501	730	644	572	698	622	636	580	578	588	676	620	674	584	656	634	650	680	602	644	644	756	740	548	766	625	676	666	557	682	626	687	634	725	692	732	618	628	690	688	661	586	538	758
202.985	679	572	613	581	638	582	477	617	788	744	752	654	646	623	624	740	610	554	616	613	595	660	590	552	690	754	708	706	617	692	688	618	698	580	632	668	545	662	611	611	684	564	660	676	652	676	640	674	708
203.014	657	682	756	658	561	520	702	658	563	766	728	750	736	643	712	536	680	646	600	650	571	648	537	594	511	728	706	646	610	730	665	654	680	580	602	647	676	694	790	742	634	497	643	677	820	664	760	646	696
203.042	654	551	626	622	673	562	651	686	690	520	666	652	674	692	646	572	696	662	632	554	616	544	614	658	712	678	709	598	562	666	606	671	664	676	665	643	628	518	612	661	662	646	575	666	649	580	604	683	612
203.07	634	552	514	570	625	614	618	648	726	678	714	699	699	582	606	657	472	656	666	631	596	654	690	570	740	766	778	607	632	574	603	590	720	544	629	538	594	638	662	668	650	590	698	660	614	608	552	608	760
203.099	524	612	636	740	598	706	760	588	654	726	710	736	714	754	590	576	598	634	619	672	584	661	512	692	598	705	636	573	664	695	669	654	710	646	682	654	531	666	720	515	706	578	646	702	612	642	606	612	658
203.127	691	642	648	593	610	584	659	732	646	676	822	718	664	598	664	630	628	664	703	672	542	620	669	542	565	588	628	643	512	703	814	696	766	630	666	624	708	754	695	726	679	706	496	736	726	568	659	729	604
203.156	549	612	570	579	558	570	605	744	630	682	656	683	653	671	778	551	742	542	660	718	578	609	634	527	598	668	712	695	586	774	660	738	652	716	648	672	604	716	602	686	632	648	614	660	678	714	584	678	776
203.184	497	702	598	646	684	582	551	664	541	642	750	662	730	630	568	592	684	720	676	545	590	680	685	561	555	668	705	664	604	716	584	736	724	568	599	598	562	598	662	688	692	557	632	748	700	788	682	706	708
203.213	553	679	618	548	608	626	612	511	586	617	712	622	651	716	607	602	589	598	556	674	637	497	550	584	602	522	618	647	626	587	547	656	616	682	624	543	600	674	693	806	788	653	607	527	730	582	636	641	658
203.241	571	660	679	646	614	625	574	626	650	786	598	746	567	589	732	624	726	679	666	536	648	577	656	652	648	709	782	702	648	716	637	604	697	696	607	596	588	660	605	734	684	594	578	594	786	678	594	630	752
203.27	708	722	635	716	560	628	588	680	710	846	725	748	603	694	752	664	580	594	685	557	616	587	572	514	614	672	720	682	510	714	739	662	668	650	778	614	804	682	674	744	736	571	723	644	660	592	631	620	644
203.298	687	674	650	636	702	738	507	670	605	736	748	671	627	661	606	527	760	535	742	717	722	664	595	722	680	656	666	658	615	698	580	795	747	516	648	569	630	697	702	746	642	592	640	704	574	689	597	727	763
203.327	706	698	736	604	558	584	609	656	561	710	586	718	708	562	623	668	586	498	636	690	638	580	692	564	440	630	651	790	497	664	556	644	614	613	636	585	586	620	618	716	616	568	599	746	654	660	566	616	668
203.356	648	551	712	726	650	732	632	700	578	725	628	774	742	558	581	688	732	551	674	572	654	574	662	792	541	716	738	776	623	745	553	556	709	702	595	600	594	658	716	717	678	786	593	642	668	672	684	586	634
203.384	557	588	626	666	573	716	604	716	716	589	654	684	562	656	416	718	530	696	541	692	622	740	734	634	535	628	722	672	618	457	624	637	690	631	711	568	604	674	622	666	670	641	580	586	554	663	679	678	683
203.413	520	764	661	668	700	628	662	706	579	702	710	566	568	754	646	642	750	726	622	666	690	658	758	674	551	694	732	584	710	672	628	738	622	664	504	692	699	677	632	638	532	642	745	756	532	678	718	600	662
203.441	570	595	687	630	690	746	568	607	684	640	686	626	639	616	642	782	611	550	630	564	588	554	586	582	630	606	709	720	561	616	620	768	595	764	756	559	688	632	644	682	630	655	676	696	706	568	768	606	516
203.47	595	712	591	702	621	694	565	606	417	635	696	597	624	607	668	732	740	584	623	687	552	648	527	602	645	664	768	616	605	662	684	631	638	490	640	608	655	608	627	632	686	606	610	790	608	721	632	655	644
203.498	680	690	677	792	630	624	596	566	630	780	618	726	576	592	678	624	529	478	717	690	481	648	618	628	612	725	689	694	688	595	672	662	644	667	816	477	707	607	631	648	820	558	625	664	646	658	718	552	698
203.527	639	770	680	766	684	597	668	684	718	644	774	786	473	678	632	632	578	602	754	542	605	630	523	570	571	818	600	694	526	604	634	682	662	652	636	564	658	700	792	678	612	613	620	772	700	738	678	627	566
203.555	563	605	706	718	573	619	637	654	586	669	700	662	622	828	712	644	680	680	700	772	705	630	523	589	532	796	626	832	664	676	704	792	618	712	720	584	553	624	626	668	632	687	654	784	648	632	672	510	584
203.583	605	546	569	624	596	624	550	657	742	695	730	729	598	637	567	638	684	746	630	617	604	554	575	649	600	692	624	628	586	598	523	589	624	700	445	585	535	475	578	660	704	481	636	662	714	633	640	591	465
203.612	574	550	742	690	554	724	654	620	686	708	718	641	573	694	698	667	788	682	628	535	509	527	608	618	586	688	602	718	666	640	643	586	658	606	602	782	742	580	688	780	639	648	594	726	676	748	727	682	655
203.64	604	660	620	602	620	570	550	500	676	890	607	616	778	630	634	675	574	470	563	451	691	666	629	670	578	749	750	788	628	639	612	704	708	686	572	723	628	616	600	592	726	586	612	720	717	800	756	722	682
203.669	635	607	606	726	600	569	724	685	604	691	565	618	526	806	587	520	716	606	680	587	650	677	572	588	660	604	778	696	742	774	680	542	636	664	670	465	579	612	619	655	498	519	706	720	625	652	698	685	668
203.697	525	608	555	611	644	641	646	664	611	592	636	636	736	665	678	722	714	688	683	597	702	538	696	611	486	620	786	606	566	593	540	613	718	591	622	613	644	653	648	702	660	728	624	700	680	660	722	597	612
203.726	594	696	710	668	700	616	622	698	642	514	595	692	508	619	620	541	584	624	779	630	555	655	706	534	624	668	658	666	622	586	683	642	515	688	636	630	602	570	552	666	595	690	620	656	716	590	584	672	585
203.755	652	694	716	688	607	622	569	614	726	646	631	656	668	591	708	613	814	718	595	612	464	614	671	602	668	480	654	583	594	594	662	639	532	619	721	570	639	628	650	772	686	595	583	670	706	612	602	627	696
203.784	630	710	542	600	701	543	620	690	463	700	768	588	633	646	648	654	598	708	678	532	615	708	581	630	598	686	688	712	590	700	590	630	732	690	750	491	688	555	622	858	735	598	730	700	702	742	740	778	658
203.812	654	784	648	797	601	738	768	710	638	627	694	724	696	735	720	714	862	594	668	716	658	670	602	688	716	642	691	691	630	664	630	604	776	710	684	554	710	520	702	784	852	654	616	910	672	686	611	793	724
203.841	465	602	726	778	628	554	661	692	784	725	642	580	740	667	565	615	595	702	598	622	616	601	500	438	588	617	722	665	577	616	746	622	715	716	598	690	763	634	696	710	626	530	752	853	796	644	628	644	687
203.869	738	612	594	758	529	656	690	601	602	712	716	736	627	594	736	660	654	511	577	720	631	695	668	510	647	710	704	527	636	680	581	682	636	652	748	566	678	526	594	816	786	527	600	790	600	626	716	706	648
203.897	572	562	590	712	568	703	684	606	512	668	562	670	615	590	692	760	573	636	726	668	580	620	704	521	552	622	633	599	702	604	607	606	623	674	633	643	577	573	545	798	686	581	488	610	697	586	714	575	626
203.926	626	517	514	650	688	623	653	527	656	616	670	670	670	633	636	670	683	550	740	700	544	660	434	666	550	718	526	514	538	584	625	634	737	642	676	546	564	612	589	592	554	606	498	670	652	597	688	776	556
203.954	618	676	590	886	677	642	680	692	548	688	611	834	567	745	512	659	553	625	709	774	628	590	648	678	698	690	650	693	576	614	577	555	638	646	681	698	578	674	583	602	604	493	535	690	662	612	694	687	732
203.983	660	533	726	668	484	543	740	651	612	666	640	591	655	580	579	650	704	484	678	652	652	542	646	670	586	588	602	702	536	638	782	596	732	556	639	624	594	650	664	689	535	592	678	768	730	712	641	668	568
204.011	514	758	852	626	698	568	644	702	628	617	647	712	652	711	610	547	565	530	612	647	544	501	614	512	658	680	698	598	632	606	648	654	606	532	624	548	564	622	657	824	766	567	666	690	686	643	790	676	541
204.04	600	632	624	666	676	612	715	762	720	653	732	738	544	524	661	588	595	605	716	636	762	583	548	616	538	732	690	664	509	714	626	582	611	722	606	664	605	644	634	739	723	665	672	716	660	702	705	652	538
204.068	534	630	612	682	650	684	688	635	612	572	692	760	627	584	562	630	697	567	650	592	592	630	670	570	624	654	724	738	598	653	572	648	648	669	696	650	636	518	702	736	530	635	670	740	674	774	610	637	620
204.097	486	630	724	672	585	558	657	732	660	633	752	601	582	728	587	553	742	628	635	742	644	632	622	603	708	648	737	720	599	682	558	628	522	620	534	602	510	631	656	714	800	595	570	734	706	592	497	647	556
204.125	632	686	545	728	616	548	618	632	686	577	646	560	586	718	746	634	590	665	541	666	690	764	540	624	591	670	816	522	680	688	670	564	684	688	694	565	610	559	662	700	728	615	606	752	758	630	579	684	703
204.154	500	636	537	677	686	672	680	613	720	561	550	606	674	742	666	750	776	670	587	608	705	662	614	678	541	642	670	538	632	668	521	576	576	625	660	646	580	654	710	686	718	675	588	676	818	619	559	684	549
204.182	720	680	566	525	575	622	660	614	574	668	695	626	578	742	689	654	700	547	684	674	604	720	684	556	496	560	820	530	582	539	552	515	548	572	686	592	671	576	633	734	588	684	573	774	680	650	591	580	546
204.211	540	658	552	678	581	598	496	598	624	606	455	504	544	706	667	720	685	484	621	598	583	613	652	564	598	720	740	610	762	689	759	662	594	765	558	608	666	590	579	665	532	640	762	631	688	702	724	704	520
204.24	550	776	650	743	702	656	722	700	700	656	633	612	658	834	662	624	810	510	725	644	650	614	684	694	755	694	696	636	587	606	705	617	696	736	648	718	590	534	706	822	635	690	722	646	678	796	630	686	606
204.268	632	613	610	720	638	554	682	641	669	705	744	818	624	632	632	682	616	569	702	648	594	599	640	636	620	638	721	717	629	698	669	660	608	696	574	547	750	454	706	586	670	690	611	809	770	652	712	788	510
204.297	630	690	664	537	654	589	630	653	596	658	696	576	662	605	614	594	600	582	666	622	651	668	666	690	533	694	664	696	633	692	672	636	618	635	592	588	674	676	770	730	700	649	670	570	684	764	616	764	630
204.325	650	586	610	620	507	716	620	780	690	648	611	564	668	626	566	741	670	610	654	638	686	764	662	696	526	640	670	664	656	666	654	692	644	604	646	618	694	645	630	768	710	672	617	790	612	609	715	652	605
204.354	694	688	684	588	545	593	690	650	669	522	576	601	683	582	654	682	752	573	724	704	571	669	635	579	595	716	706	645	622	652	589	703	640	680	563	581	732	615	613	729	608	595	690	724	686	674	560	556	640
204.382	694	579	632	566	588	640	712	795	600	468	667	694	601	740	618	690	656	539	680	625	537	744	634	586	536	677	589	670	603	704	729	515	620	732	681	582	694	545	574	704	726	637	654	627	716	708	626	670	622
204.41	724	670	717	612	690	746	700	690	752	514	538	635	718	702	578	676	831	502	640	599	551	637	744	560	578	702	812	578	594	696	700	648	622	690	658	676	555	626	541	628	697	614	570	769	744	613	700	714	574
204.439	615	617	667	739	546	569	638	610	652	647	688	644	645	792	549	660	766	573	717	519	652	604	790	614	484	704	517	516	610	620	539	559	614	511	524	530	586	673	615	685	563	600	570	683	616	578	673	712	635
204.467	716	750	503	808	610	568	616	770	686	559	655	798	556	712	664	653	736	701	558	762	684	634	655	664	659	718	794	656	632	631	700	676	543	684	648	662	690	664	594	593	580	642	662	688	632	634	680	668	700
204.496	630	674	615	814	646	684	575	734	590	604	536	632	614	675	690	685	673	565	704	574	734	663	720	608	626	705	551	662	660	620	776	612	682	726	690	661	569	547	670	656	705	622	650	744	636	760	481	584	582
204.524	579	550	643	660	634	598	586	632	625	622	759	545	758	598	732	715	661	536	672	503	628	698	574	662	640	589	573	589	608	708	683	602	548	710	692	540	573	666	616	601	607	550	529	746	631	696	609	611	682
204.553	568	670	710	709	546	616	646	692	704	568	666	696	628	712	628	816	672	548	502	668	712	624	589	652	621	559	794	736	613	597	635	784	656	582	544	670	598	550	440	631	542	546	634	700	579	720	669	568	632
204.582	596	620	542	610	657	746	632	654	660	706	472	592	669	678	648	578	654	534	726	714	682	833	602	706	572	483	703	626	763	626	772	672	554	627	672	618	600	577	654	648	684	678	618	817	704	674	689	688	680
204.61	665	628	720	746	664	648	624	710	700	652	570	559	530	723	616	604	556	686	663	562	619	652	668	650	530	760	629	571	612	648	614	581	605	630	571	678	677	664	592	788	601	687	595	674	697	724	722	660	642
204.638	618	586	675	756	628	566	634	605	608	680	656	678	554	706	666	650	652	556	596	597	594	580	707	640	454	584	752	714	642	664	682	698	644	710	740	744	651	622	660	722	685	630	556	686	698	678	585	542	698
204.667	606	670	547	730	708	554	682	733	655	615	622	748	649	680	679	630	778	520	630	604	662	698	561	578	560	603	634	762	580	643	589	640	720	557	706	532	628	587	526	654	654	678	630	605	644	714	662	498	659
204.696	672	636	668	736	610	626	682	712	778	660	599	612	588	702	686	640	774	750	589	622	695	566	705	760	581	603	722	538	596	590	628	612	662	682	632	524	552	762	622	824	622	562	502	722	623	642	691	674	674
204.724	526	729	666	620	634	688	596	658	637	533	660	654	633	698	579	622	844	646	818	650	688	704	566	600	522	560	629	591	592	711	756	604	774	646	556	518	648	706	601	720	648	628	608	684	606	584	660	702	727
204.753	806	921	873	956	904	801	782	836	928	764	914	898	802	804	872	715	890	821	900	854	990	906	790	794	668	908	870	882	791	836	913	766	832	822	694	764	841	856	854	876	686	798	792	794	888	836	880	774	806
204.781	601	675	647	698	684	713	694	778	631	660	559	622	603	662	754	609	634	628	604	605	607	774	591	810	591	626	734	632	654	828	712	642	517	715	712	508	656	700	678	684	752	642	652	718	604	702	732	546	649
204.81	659	635	689	637	637	678	718	636	756	719	580	669	523	640	658	740	704	624	577	627	678	587	586	600	596	709	740	594	587	568	620	700	704	621	726	678	636	622	651	588	639	610	720	744	722	692	766	728	537
204.838	696	659	612	584	595	672	694	672	704	555	662	696	620	674	625	562	718	522	604	564	638	630	608	658	566	706	743	630	598	622	630	620	621	738	712	609	706	676	647	614	565	636	532	698	627	776	729	644	583
204.867	706	672	517	607	659	756	728	774	624	612	676	716	625	663	566	686	788	657	661	624	670	649	630	702	635	630	673	637	564	651	776	652	577	615	636	618	624	716	599	651	672	665	790	862	530	780	642	667	758
204.895	538	614	618	554	734	639	605	730	696	700	694	600	538	638	642	780	704	625	621	606	686	726	704	609	576	576	756	547	612	682	706	598	716	575	762	624	626	585	533	626	694	605	595	652	670	672	536	664	540
204.924	580	555	786	623	690	676	674	742	569	592	592	644	626	740	602	553	783	653	441	636	720	611	668	638	633	647	676	700	650	720	618	717	665	751	571	672	487	678	672	646	704	618	674	750	660	806	606	600	566
204.952	588	714	572	754	638	647	700	582	742	596	552	675	612	734	708	675	622	532	690	439	868	630	698	595	609	575	784	649	552	611	604	664	610	671	732	558	635	522	656	677	688	614	674	624	624	551	710	614	642
204.98	598	580	538	701	606	646	527	670	720	636	552	581	518	724	590	816	596	610	671	504	638	544	611	621	668	542	876	678	604	702	600	653	776	540	517	646	668	630	623	630	604	640	594	772	614	754	546	668	664
205.009	770	609	654	726	582	722	611	682	772	748	557	642	696	788	558	752	784	675	602	652	729	818	662	676	636	822	696	696	596	678	686	623	573	784	744	632	644	556	555	644	662	660	608	736	633	675	624	818	744
205.038	641	623	812	625	696	594	672	758	728	680	571	726	626	624	700	616	593	722	624	680	606	601	722	588	557	650	575	658	660	764	658	666	710	746	666	611	693	575	724	606	604	732	534	739	652	698	574	732	650
205.066	589	606	614	630	646	680	616	646	692	560	583	575	633	650	782	578	673	602	611	577	604	653	639	688	463	668	699	614	666	746	669	575	612	706	638	646	627	540	608	587	675	581	574	737	714	640	606	635	538
205.095	668	684	516	658	642	538	754	574	611	636	576	674	619	682	516	610	604	520	676	625	630	652	663	605	552	588	658	560	582	615	545	600	602	570	641	556	616	594	618	580	573	455	749	562	664	636	659	730	496
205.124	612	688	540	731	552	579	650	647	553	620	597	743	619	712	614	630	544	670	520	480	565	579	551	745	433	730	632	622	587	652	734	617	746	608	578	545	608	581	681	752	708	724	474	687	649	642	620	585	666
205.152	671	568	542	628	708	651	782	698	660	656	626	683	694	648	569	590	663	631	558	564	707	670	627	627	604	748	528	612	682	613	630	708	673	672	556	686	559	682	660	539	583	521	630	615	668	645	611	634	748
205.181	699	654	528	720	610	626	768	742	646	587	738	559	601	614	632	675	704	678	604	518	536	552	606	551	682	618	722	726	566	666	752	636	549	568	590	569	538	626	692	650	654	620	548	770	662	764	784	766	659
205.209	636	642	521	704	654	587	654	620	728	671	622	610	772	594	562	676	604	533	716	528	653	710	560	629	592	696	685	630	640	605	646	654	700	610	594	678	595	626	662	678	750	646	578	695	832	678	728	742	735
205.237	610	704	612	633	638	668	629	708	642	660	668	626	652	696	711	618	667	680	612	620	688	690	633	686	562	617	676	642	692	636	630	668	662	598	576	739	713	664	607	505	568	672	779	744	688	670	756	740	681
205.266	558	602	654	638	660	576	701	660	556	597	644	660	644	688	702	750	643	614	532	572	696	711	726	708	618	654	626	624	564	644	773	644	638	666	654	712	728	652	692	693	624	700	582	685	650	639	606	774	802
205.294	466	550	696	582	583	624	648	744	665	658	624	720	684	754	700	598	656	577	585	642	623	772	551	631	577	766	646	502	529	646	594	567	580	690	546	630	678	521	659	744	644	574	696	658	612	802	591	688	616
205.323	510	658	574	602	524	624	645	818	680	702	694	598	616	547	594	623	574	482	616	642	596	647	790	583	544	688	604	610	587	604	626	636	555	682	758	562	550	624	644	699	573	646	710	632	632	735	501	714	621
205.351	622	542	483	654	630	653	626	730	700	596	577	596	601	784	648	578	611	687	620	547	698	674	772	640	648	656	652	688	587	621	628	546	658	636	676	698	664	588	564	653	724	624	658	626	634	670	576	700	622
205.38	664	618	548	698	636	653	632	666	674	712	654	780	688	626	634	643	640	591	606	742	639	647	624	730	630	684	748	700	790	646	575	708	626	656	598	650	728	547	646	672	686	666	622	830	770	698	629	752	634
205.408	643	576	630	660	583	586	592	646	696	557	645	488	669	631	758	722	640	484	539	657	696	660	686	732	696	616	704	634	614	742	681	638	654	658	600	552	590	576	513	708	588	486	624	658	604	712	629	636	560
205.437	730	593	626	577	706	700	684	654	688	706	675	604	730	752	660	660	604	629	700	679	770	688	586	624	732	558	734	731	730	694	693	750	638	696	716	640	766	580	730	629	782	624	569	708	608	646	642	604	692
205.465	620	699	732	641	668	706	633	684	738	686	640	656	628	642	622	596	742	618	740	742	680	729	670	564	538	568	734	636	650	724	793	638	744	742	601	543	730	540	557	588	600	580	665	660	618	726	713	628	674
205.494	493	560	643	660	569	654	714	776	768	577	548	730	766	656	666	596	844	576	736	615	652	728	699	716	552	730	724	618	670	586	578	765	602	702	637	672	692	621	638	644	588	694	718	728	680	682	792	734	652
205.522	714	772	588	649	622	624	622	798	760	656	618	658	544	742	666	736	566	606	782	658	646	722	636	678	667	752	708	550	616	670	726	640	610	762	667	581	782	640	608	636	603	646	628	795	643	727	708	668	630
205.551	656	680	670	698	408	492	612	600	698	663	588	642	650	561	639	689	638	626	652	692	632	660	624	738	758	570	604	615	569	690	612	768	734	592	505	540	788	682	650	614	626	626	596	778	662	754	651	784	561
205.58	536	610	688	666	690	744	635	638	604	578	594	671	646	686	619	591	718	686	600	663	757	684	732	782	621	864	749	610	670	669	610	662	630	624	693	776	644	622	612	778	596	542	614	748	712	614	716	778	702
205.608	525	588	634	734	591	612	720	752	752	583	701	680	665	599	742	606	780	562	613	616	692	758	608	560	624	769	704	480	539	694	712	544	690	768	637	724	704	488	584	730	592	568	455	707	634	548	686	670	651
205.637	722	606	592	716	754	610	645	652	788	519	556	607	626	706	660	661	827	472	766	575	692	672	696	656	575	711	622	516	688	566	561	734	656	646	649	654	686	590	598	715	587	575	610	754	607	707	738	720	611
205.665	561	696	555	669	643	646	696	691	644	631	502	666	590	552	598	503	592	494	716	592	736	686	678	786	644	752	662	606	560	696	614	554	641	679	534	590	608	604	628	680	691	576	656	650	631	712	610	654	722
205.694	574	685	581	736	658	731	582	665	633	674	502	600	632	568	590	602	613	614	630	606	651	743	604	762	502	676	567	572	483	624	588	746	583	565	602	500	762	497	565	793	523	580	622	510	639	614	498	656	716
205.722	674	718	724	678	708	641	800	576	658	590	605	600	734	583	557	508	642	647	636	786	656	794	566	722	675	748	646	616	653	738	700	662	591	600	653	704	642	810	546	733	684	614	606	712	678	586	612	680	688
205.751	550	684	628	566	688	636	651	702	558	597	586	567	536	643	624	682	752	674	591	644	680	652	582	450	713	689	652	564	560	660	632	654	572	619	642	687	674	738	654	676	622	588	668	714	630	668	622	609	626
205.779	598	674	624	603	569	675	581	704	626	556	642	703	604	659	736	557	615	610	654	590	736	574	596	556	525	650	714	587	618	690	598	622	641	620	654	688	764	676	576	684	694	666	628	632	616	642	611	624	676
205.807	686	664	539	680	640	680	716	672	774	648	600	772	676	752	634	672	682	700	644	701	724	630	646	836	560	751	670	515	678	600	782	706	712	686	687	609	722	678	616	648	655	730	660	672	848	638	678	652	720
205.836	587	700	678	744	601	586	718	722	660	628	626	479	600	592	562	698	524	629	568	633	615	724	844	674	571	815	715	618	664	512	666	714	700	615	648	749	636	551	674	588	632	628	681	625	714	536	532	782	655
205.864	622	634	726	664	669	662	551	708	592	616	598	708	577	760	656	618	614	647	684	740	626	798	662	704	662	599	762	663	645	627	708	599	581	666	602	604	676	581	644	722	708	586	740	670	760	574	579	772	629
205.893	554	668	572	610	512	610	587	744	614	596	635	611	686	637	623	624	708	632	533	747	638	517	727	613	581	708	574	643	690	554	602	594	695	652	550	565	654	534	504	583	559	541	517	646	570	696	662	648	631
205.922	662	659	617	706	716	533	675	622	732	596	628	626	602	630	675	583	736	694	660	678	774	744	648	714	818	714	499	585	582	650	664	654	702	714	745	570	696	538	690	680	642	688	634	726	756	706	750	635	764
205.95	676	838	762	549	589	704	712	702	786	642	563	680	803	714	624	618	620	690	733	710	568	691	621	678	662	762	816	497	577	588	586	834	626	560	652	752	526	670	729	702	662	670	627	591	576	718	678	547	602
205.979	676	600	680	640	696	622	575	822	686	700	565	586	728	660	656	587	674	518	567	732	706	768	774	572	652	699	638	502	751	640	622	640	616	636	557	606	716	646	586	650	600	642	600	757	689	626	738	682	731
206.007	612	660	647	582	674	604	670	558	640	658	582	540	768	590	642	599	624	552	704	529	762	488	615	656	560	596	656	592	576	524	668	521	694	634	674	578	728	590	559	604	714	544	546	689	557	627	694	722	663
206.035	544	700	648	694	597	562	553	671	726	596	546	680	662	598	560	687	770	740	698	688	627	654	744	804	596	707	487	650	652	562	634	620	716	644	659	648	692	658	506	818	708	593	587	690	658	729	600	598	632
206.064	636	636	650	717	550	458	709	673	578	682	614	736	621	553	684	635	604	597	668	732	612	535	620	688	587	677	652	622	642	576	780	774	712	760	621	642	694	612	609	582	609	674	710	566	638	648	705	629	600
206.093	616	738	686	724	630	682	680	786	698	639	648	682	636	622	692	628	627	646	540	589	634	658	660	736	698	684	534	625	616	599	610	639	642	626	714	604	636	684	652	712	748	639	742	614	642	808	758	698	730
206.121	549	649	642	607	678	632	584	696	710	646	634	623	630	632	638	604	663	603	608	678	573	560	548	632	455	480	656	684	586	659	542	533	647	600	638	666	520	543	522	654	653	600	628	684	614	607	748	662	596
206.15	637	704	679	658	648	668	717	724	678	575	516	764	624	711	660	668	604	850	701	680	652	604	664	650	581	816	674	634	584	454	618	550	578	654	674	622	798	556	750	588	600	646	738	680	736	716	719	595	641
206.178	565	762	722	738	566	612	634	819	734	752	640	624	592	609	618	698	628	624	544	637	608	613	693	512	606	666	677	649	720	698	720	720	593	607	651	646	724	642	682	622	704	702	622	644	716	653	710	632	626
206.207	630	550	612	670	723	545	663	784	734	674	658	646	730	674	567	633	738	527	632	756	622	605	792	731	632	623	674	830	652	509	688	650	601	596	748	552	796	570	518	746	620	669	610	708	628	585	700	627	712
206.235	629	569	754	610	638	632	612	791	635	646	590	700	618	684	656	718	544	582	630	648	641	496	716	718	547	640	559	728	538	542	649	728	734	668	612	651	667	665	679	645	504	658	634	522	738	711	583	754	628
206.264	693	552	557	615	639	658	688	684	690	674	467	531	564	646	708	698	756	630	712	556	651	707	738	693	663	616	531	658	497	617	562	686	681	517	620	612	701	732	710	668	652	535	626	674	682	690	736	648	712
206.292	690	600	733	764	544	568	710	792	560	574	623	666	818	669	592	648	636	547	710	584	670	709	650	720	798	620	632	791	563	695	724	722	699	683	659	580	836	800	638	852	677	892	770	588	752	738	780	748	642
206.32	636	690	637	594	578	690	665	715	700	724	660	710	724	766	656	522	764	563	674	708	716	676	706	621	530	690	694	761	572	584	730	560	636	686	629	506	668	636	633	704	622	558	744	599	610	615	722	607	645
206.349	648	678	744	742	578	626	660	688	690	598	646	664	553	556	630	588	664	708	562	718	654	766	590	671	704	616	702	702	640	611	614	577	680	632	692	550	732	710	650	604	544	625	626	598	596	688	732	674	662
206.378	698	718	583	736	612	588	686	624	679	600	738	604	726	528	682	661	670	598	623	746	586	684	640	752	722	562	722	738	682	727	563	640	706	680	680	612	684	670	685	594	669	740	730	486	636	720	650	812	680
206.406	540	740	623	594	665	632	602	672	639	682	537	601	614	654	615	596	618	639	716	684	578	592	552	593	670	657	570	589	634	474	582	621	668	606	760	620	680	688	760	638	718	648	624	581	669	668	588	625	559
206.435	768	678	714	588	624	682	580	782	704	672	652	756	586	622	580	614	664	694	681	588	605	732	658	552	519	616	621	702	636	726	662	660	521	567	684	600	686	627	736	706	700	752	588	662	702	544	766	663	664
206.463	658	690	692	606	584	665	722	782	589	656	757	700	641	704	640	714	670	611	630	655	664	520	610	744	638	671	656	636	678	553	603	774	654	684	608	637	784	610	668	724	628	672	648	575	702	778	662	744	680
206.492	624	574	630	658	656	669	550	790	581	568	642	660	567	669	550	581	598	652	652	652	646	632	556	657	672	695	650	569	616	616	679	627	674	630	553	670	734	674	664	672	615	653	539	649	800	633	732	633	557
206.52	528	682	632	630	558	581	617	652	592	660	698	682	622	579	678	642	617	528	650	627	597	676	600	449	519	562	608	604	688	712	622	554	592	639	638	634	838	620	631	672	618	598	509	497	556	618	582	652	557
206.549	670	582	810	722	671	575	686	772	746	658	562	625	658	672	620	636	593	643	664	605	700	741	590	658	762	603	650	633	704	878	627	710	650	546	656	610	648	682	710	694	681	561	561	656	708	700	744	676	779
206.577	550	570	654	710	533	666	690	578	698	668	638	622	686	571	629	604	712	583	516	658	636	658	614	726	556	560	690	558	573	564	614	690	668	575	722	626	673	556	752	710	622	758	567	623	688	626	636	620	654
206.606	593	674	706	674	638	711	594	654	515	647	808	523	632	552	573	734	528	595	629	509	758	764	470	668	501	627	448	563	574	618	632	630	585	666	644	654	724	602	696	583	615	644	596	553	555	599	588	628	620
206.634	552	698	629	632	538	736	666	759	665	676	592	754	758	618	584	750	594	516	701	630	724	606	583	682	726	596	652	480	625	728	622	600	750	643	770	702	552	605	651	756	732	612	574	628	561	732	618	712	572
206.663	614	646	662	646	579	657	564	686	585	750	580	632	635	637	608	633	712	612	654	603	508	700	553	620	603	644	766	646	632	617	662	495	596	578	615	575	694	538	674	692	557	612	654	706	597	604	710	730	551
206.691	786	728	684	742	700	686	756	716	764	704	670	621	728	616	667	702	694	702	636	748	766	808	715	774	670	825	694	796	662	826	638	680	682	738	639	662	724	707	738	649	730	728	700	776	698	786	696	717	674
206.72	637	691	550	612	556	750	562	798	740	570	614	672	648	659	700	758	694	530	610	591	728	611	612	632	644	774	750	674	726	648	634	665	640	672	674	494	718	712	735	616	644	736	495	648	531	666	706	660	590
206.748	652	776	602	874	682	668	611	587	576	769	770	561	598	741	591	693	754	532	666	676	628	649	533	752	656	588	595	567	732	638	628	617	548	547	734	618	752	585	722	698	676	598	614	824	708	607	674	694	573
206.777	634	564	563	696	684	583	704	596	540	708	646	620	720	539	598	668	646	669	588	572	600	578	645	672	660	746	680	570	792	676	753	692	554	532	698	644	776	573	710	606	660	621	758	742	614	639	686	611	600
206.805	633	640	657	710	642	705	760	778	583	648	619	566	595	808	693	738	687	607	642	651	752	584	702	742	648	649	712	568	620	708	710	766	712	573	662	542	590	690	672	736	762	637	600	614	609	770	622	696	684
206.834	649	536	608	736	692	712	678	680	600	620	686	675	642	702	538	679	664	631	590	614	668	628	636	657	700	636	578	626	645	757	734	696	735	714	788	702	507	582	808	690	617	696	574	641	701	571	618	609	734
206.862	743	519	642	700	698	680	793	666	656	609	733	680	759	590	584	730	680	619	606	566	640	671	644	630	585	674	683	626	756	627	662	738	593	648	648	513	696	666	744	834	564	752	610	602	532	712	580	583	544
206.891	626	617	714	602	504	630	693	747	684	614	647	748	692	586	584	658	728	615	515	665	648	593	726	804	648	591	609	686	738	626	688	692	714	654	654	498	630	558	656	692	586	598	597	619	688	720	684	589	716
206.919	550	554	704	679	615	713	585	718	550	368	619	636	566	704	692	608	694	575	621	696	616	600	628	746	554	632	670	686	630	704	643	736	616	586	694	588	669	670	728	690	732	668	582	686	586	670	710	583	564
206.948	704	542	552	768	559	698	598	672	530	672	662	688	816	641	658	574	672	596	479	709	681	638	598	686	672	536	637	704	626	632	750	758	629	722	692	650	638	640	754	706	712	708	711	745	729	634	664	566	776
206.976	490	710	778	625	679	670	568	710	602	672	654	644	601	584	638	555	774	518	534	621	680	568	623	702	556	662	676	577	760	590	636	737	679	680	602	625	610	549	694	693	764	777	595	600	663	632	584	615	628
207.005	527	626	550	766	752	680	738	682	636	656	697	806	760	670	602	635	621	630	734	826	689	581	760	639	862	680	724	669	656	718	651	720	686	688	664	599	692	660	631	726	698	759	608	756	562	650	711	712	608
207.034	632	644	550	756	662	707	762	682	688	678	714	661	724	604	543	646	728	746	603	828	782	533	668	666	736	762	604	691	716	564	664	674	654	707	616	619	716	632	772	814	720	636	584	780	728	739	708	777	686
207.062	580	656	776	506	620	598	676	746	714	737	777	680	664	723	610	568	626	573	609	612	610	530	592	784	692	484	610	687	714	660	658	621	770	623	700	656	688	615	774	756	760	622	612	577	612	640	602	578	712
207.091	616	584	646	690	708	652	655	726	668	726	705	856	695	714	659	538	724	602	546	653	617	738	608	704	692	720	766	630	786	712	625	714	661	645	674	554	652	744	632	740	602	704	567	760	616	572	678	660	734
207.119	597	663	630	710	634	635	598	662	613	590	676	579	744	584	592	581	652	596	696	616	658	605	535	576	604	604	703	708	652	662	622	736	630	630	578	559	782	668	730	655	508	590	620	518	592	652	654	635	690
207.147	652	856	683	612	620	657	638	684	664	596	714	712	666	697	670	610	702	483	619	676	582	653	662	678	523	703	567	597	728	639	734	786	706	697	760	614	666	635	810	788	692	626	636	728	594	503	680	561	576
207.176	598	587	723	674	690	610	558	692	663	764	664	484	738	579	523	639	814	573	604	683	616	548	574	758	772	576	624	754	666	681	633	606	576	592	640	539	774	594	668	744	571	782	666	574	570	784	600	698	519
207.204	533	526	649	730	753	657	764	566	576	588	698	569	568	668	602	543	584	643	603	530	587	688	595	562	678	511	610	738	778	530	766	589	540	511	523	624	657	636	684	800	510	618	569	618	551	664	555	559	632
207.233	722	629	654	632	656	812	730	574	684	724	648	606	643	471	682	715	642	680	519	694	628	695	630	641	766	607	656	760	581	585	733	720	651	594	720	597	705	667	721	762	618	666	676	746	530	603	644	624	656
207.261	670	680	648	681	663	722	756	543	647	712	654	628	674	565	586	543	618	696	516	551	578	681	606	620	654	634	603	725	684	582	572	638	547	633	642	581	680	718	529	608	608	694	525	686	668	625	536	456	778
207.29	616	642	608	670	642	698	684	788	580	712	708	621	537	554	568	707	686	636	561	593	608	586	781	766	626	669	736	701	642	582	769	756	592	728	678	581	687	646	752	728	656	650	626	569	740	640	754	690	616
207.318	716	634	740	657	660	558	547	692	582	660	708	724	696	606	556	568	692	694	624	742	626	668	534	616	620	694	632	652	702	732	758	660	680	710	604	572	705	697	658	790	662	681	682	627	684	660	598	695	466
207.347	600	740	594	729	601	580	670	704	577	614	721	728	754	596	576	635	592	644	527	629	585	640	546	740	678	473	684	580	718	605	790	678	476	634	684	648	530	708	658	762	619	670	642	562	572	728	604	471	654
207.375	592	697	583	708	600	659	612	740	692	642	623	526	656	692	616	658	674	536	656	617	630	664	564	604	678	539	680	683	590	659	763	658	579	568	692	485	696	614	690	654	492	692	512	598	595	624	632	563	593
207.404	569	613	675	670	607	568	660	638	659	590	704	576	794	632	640	508	646	634	637	716	567	556	666	529	682	670	628	708	591	614	678	621	574	654	616	588	621	764	766	702	610	635	647	690	529	688	586	582	618
207.432	704	718	754	724	638	596	602	700	622	652	587	732	530	778	726	596	708	519	567	702	710	774	684	544	694	650	710	814	700	624	688	704	663	638	696	518	694	770	786	644	680	721	606	712	722	680	664	582	594
207.461	800	660	676	841	816	815	820	730	852	742	743	772	765	724	880	800	737	705	842	746	686	770	792	740	768	881	822	728	768	730	778	828	768	792	718	662	748	709	866	806	712	808	740	670	696	709	824	782	770
207.489	678	684	666	708	565	565	622	757	575	555	504	630	678	529	664	704	764	667	520	548	618	752	695	643	651	530	594	631	587	722	736	694	546	544	708	481	724	627	782	792	706	722	582	736	534	609	515	601	620
207.518	658	610	658	654	581	599	571	596	670	596	730	665	556	672	614	722	678	604	619	690	604	617	612	650	676	551	570	682	682	717	606	708	700	555	620	641	792	662	760	670	581	632	580	671	630	630	606	601	538
207.547	738	669	571	646	590	592	694	657	630	460	616	548	601	634	716	638	702	473	619	654	569	564	539	654	778	818	640	700	662	694	698	758	680	622	750	686	700	670	686	699	704	688	535	608	632	619	672	696	686
207.575	668	599	576	585	634	629	676	584	640	676	590	692	639	690	571	640	692	598	553	580	602	598	662	748	687	666	667	564	758	714	634	710	633	690	748	597	668	706	696	758	766	550	632	618	544	642	639	680	552
207.604	717	594	724	672	648	766	610	684	616	583	682	694	552	640	624	698	724	644	562	610	644	672	696	770	745	630	679	756	576	659	734	732	724	566	714	556	788	700	706	752	694	605	644	612	758	750	644	624	704
207.632	697	657	800	693	607	596	722	743	571	622	794	774	588	780	745	680	712	733	815	786	652	856	904	740	762	544	624	547	894	662	706	728	593	768	688	575	679	715	826	741	882	696	564	759	683	697	681	767	667
207.661	658	653	586	688	602	680	866	749	654	658	674	734	764	704	598	584	659	732	563	598	718	646	659	738	760	820	606	615	640	840	578	685	709	653	650	620	507	606	738	629	466	670	678	647	700	655	622	718	662
207.689	688	673	706	643	622	690	626	813	713	581	664	631	643	675	682	660	685	690	636	610	703	646	702	664	766	640	728	660	697	786	691	750	674	694	660	623	664	600	707	735	636	813	542	692	628	600	628	712	654
207.717	567	617	628	657	660	548	702	607	567	566	698	577	630	614	760	574	562	560	498	591	646	552	539	658	742	714	734	712	750	708	680	492	630	523	660	599	625	696	700	666	650	724	662	676	610	583	652	574	692
207.746	666	606	480	721	588	579	579	730	613	545	686	638	694	674	656	631	782	637	626	630	568	678	708	638	786	640	668	710	544	626	728	698	608	627	702	588	603	678	634	784	598	714	642	659	518	689	764	662	582
207.774	599	592	655	580	610	792	553	727	630	696	534	742	692	631	758	688	732	750	719	638	592	680	626	605	890	684	676	745	707	706	624	756	701	600	676	507	711	706	758	598	628	678	730	814	782	628	680	552	552
207.803	758	645	626	620	635	576	698	577	559	578	547	694	676	614	570	696	774	718	666	746	632	726	712	648	744	627	754	662	658	628	656	726	541	722	670	626	536	696	684	674	620	748	684	614	676	567	652	632	668
207.832	595	533	549	602	612	638	682	613	562	512	504	658	580	559	623	688	638	637	732	536	576	736	656	570	726	610	644	592	656	666	699	610	666	549	666	538	568	654	718	577	585	563	668	575	620	688	662	556	517
207.86	627	522	615	696	744	735	624	648	624	557	581	700	754	738	653	600	604	666	630	628	516	712	461	700	648	665	645	714	652	649	643	708	625	604	590	591	632	729	627	719	629	654	751	764	714	614	734	690	670
207.889	664	552	623	574	615	666	706	636	658	535	580	678	668	658	670	646	586	589	644	597	512	770	485	518	574	730	580	518	714	567	706	624	635	640	647	626	714	636	760	547	552	725	509	722	540	701	591	495	600
207.917	582	676	562	614	718	473	583	709	660	571	709	669	704	647	624	656	678	618	602	734	441	665	658	687	738	700	710	642	674	724	712	702	643	697	624	580	742	684	688	643	714	696	665	804	588	513	734	506	740
207.945	644	728	646	629	622	560	770	566	670	582	646	638	812	674	588	601	804	668	706	633	678	656	619	604	678	578	575	698	656	744	674	651	668	662	744	568	684	736	541	740	594	641	750	570	532	628	772	624	696
207.974	596	626	650	612	538	551	706	599	514	584	668	650	710	770	668	527	596	511	512	624	662	572	574	600	684	582	605	540	597	680	648	712	604	520	624	658	630	680	655	588	679	662	683	655	716	648	492	489	726
208.002	642	594	696	668	567	661	688	756	706	553	738	489	740	644	682	656	598	709	581	752	586	558	664	514	672	686	612	490	824	738	527	688	662	496	658	626	631	641	704	660	604	730	543	660	693	531	610	551	574
208.031	710	613	580	580	740	527	677	704	674	666	595	594	626	550	535	730	718	720	579	625	658	636	596	641	611	549	698	604	688	622	554	705	619	634	630	656	636	651	638	694	714	684	710	738	720	740	686	501	588
208.06	640	599	668	580	598	654	628	622	741	629	634	538	680	619	517	539	676	662	571	726	656	670	648	503	516	612	674	718	800	648	596	749	550	454	664	654	488	637	692	698	516	625	752	698	790	613	732	502	594
208.088	584	670	691	688	633	656	639	660	628	642	656	591	655	702	508	554	666	724	627	668	557	688	462	607	644	720	632	554	624	526	593	646	619	618	573	632	610	730	613	738	645	686	780	726	590	625	602	700	614
208.117	596	585	668	621	704	678	704	680	648	686	641	548	658	574	729	746	704	686	586	654	613	791	614	522	698	768	588	751	816	600	668	690	736	732	661	786	582	668	682	690	602	646	574	662	599	557	604	593	608
208.145	650	678	636	714	581	575	614	673	618	565	710	514	660	572	438	634	610	513	610	632	638	678	543	668	604	634	590	708	561	548	548	699	535	568	580	578	520	621	538	671	608	600	684	646	599	602	620	598	549
208.174	666	708	651	666	622	569	680	700	762	636	656	684	666	600	511	538	686	728	658	606	670	630	562	626	650	742	672	662	743	612	642	718	572	608	569	626	742	676	756	780	720	755	620	691	628	612	600	570	718
208.202	656	772	631	586	726	678	804	660	609	668	638	689	652	552	533	620	600	626	749	684	519	746	622	682	688	800	716	652	708	630	564	798	686	586	730	613	654	740	619	726	656	698	510	639	758	615	629	638	652
208.23	738	712	676	692	576	732	547	542	652	536	710	744	616	585	615	710	684	588	537	722	626	616	628	553	575	718	697	728	650	676	546	714	684	725	584	790	636	710	627	840	718	775	686	710	760	737	756	704	670
208.259	748	627	638	722	668	710	670	664	600	543	681	538	752	756	652	692	554	670	730	648	704	770	556	690	636	650	595	566	722	590	582	672	722	692	596	703	608	584	748	724	652	692	628	652	718	670	645	610	678
208.287	716	656	599	627	690	746	644	606	650	614	585	643	634	664	638	574	676	638	630	638	653	626	592	520	640	632	616	729	710	640	604	551	470	572	593	676	703	708	639	668	515	748	606	664	806	537	728	694	627
208.316	738	684	751	729	616	690	658	638	646	632	590	652	718	682	652	484	704	593	524	575	572	676	555	628	692	606	670	600	800	612	564	766	710	524	630	590	565	690	662	686	650	712	504	693	610	686	758	564	600
208.345	589	558	657	708	716	577	548	655	572	493	634	714	596	656	572	600	521	651	580	578	566	588	649	630	609	586	658	584	653	537	514	626	716	620	534	677	646	692	622	704	552	720	647	575	610	672	620	590	660
208.373	734	595	697	679	662	678	746	585	506	512	738	544	605	680	642	778	568	716	648	600	766	583	616	566	636	652	645	584	670	616	662	752	636	646	685	671	581	673	624	760	618	665	658	656	624	654	630	554	632
208.402	728	670	662	686	586	686	704	566	744	758	618	653	754	547	685	694	684	582	656	804	700	666	595	716	636	802	548	652	710	632	588	708	489	670	662	610	804	662	563	663	590	707	730	613	704	628	662	592	644
208.43	750	734	634	658	587	590	680	703	623	685	616	678	619	650	744	658	668	706	594	579	536	630	590	630	593	582	758	643	734	604	664	676	684	580	662	582	668	668	692	726	676	698	568	536	712	686	611	686	638
208.459	706	597	561	656	599	634	644	609	617	474	558	655	719	620	673	661	610	644	742	445	577	646	641	581	702	610	710	716	781	741	660	725	730	627	644	611	645	644	766	653	681	702	607	533	668	720	640	521	686
208.487	590	575	519	548	720	599	549	652	621	511	692	555	752	656	579	663	672	766	586	654	658	580	702	550	603	743	576	634	644	724	560	588	601	778	461	617	672	630	610	738	491	745	716	664	726	570	762	622	542
208.515	568	654	624	593	516	754	742	582	590	652	609	618	714	646	596	654	683	728	774	668	612	708	505	536	714	636	690	704	708	712	504	702	632	599	612	698	682	565	630	595	518	604	592	752	640	589	644	738	620
208.544	738	624	654	712	569	671	572	753	761	617	613	609	682	709	628	573	624	621	646	628	650	618	634	735	673	769	602	588	708	664	662	694	636	732	663	676	650	711	643	694	667	599	710	724	629	748	628	633	575
208.572	652	658	603	650	790	663	652	651	538	677	682	680	544	808	521	688	704	842	490	714	575	686	734	608	602	668	572	671	594	595	635	826	760	560	628	566	568	754	639	692	608	722	603	649	692	634	652	600	693
208.601	557	582	680	800	736	606	694	524	518	598	562	658	654	740	514	704	547	752	504	608	578	610	650	594	630	822	494	586	607	509	477	783	714	698	525	588	642	640	606	662	706	662	581	732	734	636	740	621	598
208.63	616	694	606	631	703	704	672	611	509	600	602	639	656	550	741	684	549	623	588	589	690	494	608	563	644	668	562	718	690	567	639	836	622	566	577	590	596	604	703	724	590	560	712	592	548	682	624	662	622
208.658	680	644	620	624	736	754	644	626	640	633	647	594	814	726	693	676	778	772	588	818	534	804	624	658	623	834	643	618	656	783	772	856	706	770	627	704	651	574	602	824	632	760	616	676	725	808	824	652	694
208.687	766	576	708	680	609	666	682	714	722	642	734	653	607	609	661	565	644	660	688	683	676	603	648	566	778	689	698	718	700	627	607	746	725	714	482	650	546	584	619	714	486	650	580	708	577	788	760	686	700
208.715	588	622	599	535	641	718	618	573	746	725	567	556	664	685	650	549	581	616	656	760	674	598	658	628	682	688	658	628	610	508	744	645	708	703	594	760	690	678	568	760	542	640	686	639	628	710	581	574	558
208.744	630	638	664	569	609	650	612	582	515	651	496	613	728	498	628	531	648	784	696	652	606	676	768	584	667	597	588	622	556	640	495	818	691	660	552	689	598	570	538	654	676	701	634	669	698	682	552	626	608
208.772	702	746	676	616	620	556	658	552	619	584	637	621	832	528	650	598	764	618	624	560	619	611	684	613	623	613	528	697	642	610	646	862	624	627	660	752	662	704	680	656	650	772	542	717	824	686	703	634	650
208.8	620	688	489	766	593	491	684	686	660	680	579	680	668	610	712	672	576	738	740	742	562	662	698	590	712	681	704	626	634	590	596	582	668	749	600	700	640	668	634	685	586	712	581	585	669	605	680	704	714
208.829	676	582	561	714	504	752	700	579	620	702	604	604	689	712	746	609	663	646	548	572	624	582	606	624	606	622	730	660	593	592	570	714	680	636	632	628	602	652	610	632	652	672	556	618	592	639	664	584	596
208.858	700	772	785	688	685	609	683	626	718	713	750	627	670	614	584	642	640	678	654	596	702	714	574	611	725	756	730	706	726	644	535	741	565	634	704	682	576	694	698	586	580	725	774	696	661	652	646	632	575
208.886	714	710	654	648	798	648	742	670	632	633	682	575	649	672	621	614	724	739	706	684	577	700	600	632	690	670	679	706	684	702	553	656	654	670	640	660	745	640	566	695	608	568	641	630	728	706	648	662	540
208.915	554	600	648	622	740	704	702	650	654	648	702	600	627	643	641	682	720	610	674	726	704	471	652	626	613	572	812	636	702	550	625	787	540	512	700	586	597	719	586	812	535	676	519	647	764	676	656	496	646
208.943	602	576	615	654	613	624	632	540	734	638	588	600	650	690	484	589	586	640	629	744	595	602	559	596	592	724	670	686	692	661	639	661	600	438	712	540	521	650	642	720	595	631	600	689	672	601	726	526	531
208.972	683	728	589	553	602	639	622	626	692	554	640	640	665	635	750	684	699	698	560	672	591	692	614	611	698	664	573	716	656	630	541	715	610	635	673	635	594	820	749	698	612	740	730	726	714	668	622	546	670
209	706	546	619	714	624	512	695	584	626	600	630	694	758	621	702	692	578	819	692	662	592	590	810	626	750	668	506	665	702	628	639	684	579	615	529	512	656	685	557	746	634	712	541	535	607	762	579	593	556
209.028	730	546	604	720	669	576	730	646	620	575	622	589	632	758	630	614	680	704	600	700	682	511	582	659	708	710	598	672	659	558	402	666	524	720	580	550	534	660	682	660	552	714	654	527	719	722	724	514	580
209.057	732	552	704	614	614	592	612	598	630	766	658	676	752	652	563	528	633	570	636	621	694	548	720	577	694	690	614	704	610	574	476	686	657	596	427	737	625	754	585	705	614	590	540	627	628	724	602	579	543
209.085	830	587	640	660	720	618	590	522	800	596	595	572	650	615	646	648	664	610	666	720	601	650	618	636	688	713	720	640	632	639	545	682	634	788	616	605	615	618	638	646	647	648	638	607	597	714	546	644	591
209.114	595	534	666	534	734	631	532	625	687	604	625	668	718	624	531	652	595	621	750	664	716	469	589	580	567	548	551	695	601	607	652	718	617	622	460	616	597	684	529	622	643	640	636	530	551	602	607	626	646
209.143	678	648	660	708	609	706	728	648	716	676	674	730	720	688	646	686	622	660	580	652	748	614	738	584	580	708	668	705	678	572	665	623	611	551	608	601	588	657	638	692	756	684	508	776	827	573	575	564	636
209.171	628	598	740	678	620	634	709	631	666	716	700	629	756	605	661	680	736	738	798	653	654	662	665	690	638	662	546	642	710	540	496	640	748	774	676	670	637	637	710	736	628	624	720	635	680	790	686	638	678
209.2	594	624	592	593	578	756	694	482	730	638	709	672	808	582	576	656	692	704	650	570	553	562	680	434	558	592	531	505	651	670	541	640	648	740	591	610	572	590	654	662	582	498	594	728	700	717	674	644	571
209.228	746	678	666	698	626	636	767	574	656	750	729	647	730	530	664	694	608	730	646	760	662	630	770	585	567	688	682	704	758	674	656	642	732	638	611	533	588	586	684	662	736	560	581	754	748	757	590	604	652
209.257	730	655	670	601	720	702	770	568	598	544	630	645	686	816	572	700	669	648	657	580	720	620	722	589	584	714	578	632	672	504	596	663	574	634	684	654	546	826	592	692	634	701	688	499	606	624	574	552	608
209.285	728	641	606	608	619	748	644	570	698	642	592	669	696	742	667	662	698	734	704	732	672	611	549	430	680	596	746	724	708	564	616	570	604	702	568	596	626	742	554	654	644	719	712	582	630	539	682	577	583
209.313	622	588	674	790	657	674	649	726	738	620	644	750	670	760	690	738	682	553	699	676	667	620	588	650	585	716	568	604	714	714	766	760	718	702	668	566	689	575	710	674	606	712	610	641	708	766	642	552	648
209.342	658	652	598	704	600	666	608	705	586	622	678	607	711	558	707	632	638	766	608	600	674	639	579	520	758	603	648	666	756	650	722	704	616	592	550	644	587	581	521	652	684	684	578	640	672	682	692	672	709
209.37	681	681	664	563	734	624	660	676	561	566	577	722	618	632	624	692	650	766	573	733	576	602	658	521	644	672	670	514	641	616	714	629	604	688	668	653	528	648	686	711	680	674	490	604	632	652	697	584	646
209.399	604	549	594	659	664	579	676	680	544	666	650	646	610	660	638	564	563	720	822	671	625	666	618	626	720	706	620	688	723	557	586	788	734	591	544	728	606	646	687	794	556	629	627	663	592	686	724	536	668
209.428	592	705	639	746	460	778	664	680	644	711	615	621	609	772	648	638	610	684	590	652	650	576	618	624	674	854	602	628	713	690	627	672	650	698	610	580	662	694	575	894	572	730	696	635	682	516	705	709	744
209.456	786	530	659	697	650	674	756	680	600	752	730	756	746	696	716	628	670	764	724	541	607	509	642	574	648	636	542	595	766	730	670	747	484	780	716	518	520	760	550	792	616	714	654	484	722	641	719	634	530
209.485	678	662	652	600	654	744	610	640	686	652	692	739	656	682	617	632	632	742	732	587	638	738	702	570	685	586	638	608	744	574	641	600	646	604	604	680	666	694	706	748	503	580	674	578	731	515	704	549	718
209.513	695	563	626	658	755	642	604	650	678	672	511	604	654	588	670	731	622	665	726	690	654	590	568	475	602	624	574	606	642	648	628	742	602	708	567	560	669	706	670	722	732	698	674	688	549	575	654	652	609
209.542	515	682	753	618	556	600	672	544	594	770	592	681	652	708	754	696	700	836	586	762	578	586	554	564	675	754	529	669	779	694	604	714	504	704	681	702	521	650	596	725	557	609	711	673	795	575	593	642	682
209.57	768	614	660	614	527	669	826	624	752	652	748	696	700	659	698	713	606	714	794	640	702	566	714	718	614	840	557	600	607	616	840	632	658	710	708	696	763	659	740	687	651	622	604	714	762	776	816	736	618
209.598	688	525	686	736	698	574	667	648	676	690	662	608	691	682	608	642	645	656	696	658	754	582	600	524	706	654	642	488	620	641	762	726	580	736	564	668	568	650	634	589	511	633	552	638	674	707	635	642	570
209.627	560	613	662	576	597	591	814	631	604	690	611	662	717	771	620	735	555	656	732	736	639	613	650	537	517	718	733	516	682	654	792	575	636	694	509	672	622	599	694	706	546	576	676	636	608	700	698	644	582
209.655	562	565	656	683	698	655	580	634	584	657	696	492	750	621	720	730	664	656	606	668	628	562	638	610	618	733	629	606	588	636	566	714	726	662	652	665	601	580	546	690	560	704	834	584	650	692	672	674	692
209.684	719	664	620	684	714	662	519	596	560	762	616	667	641	637	570	636	505	728	718	706	786	625	668	586	704	708	666	610	618	671	580	646	615	760	640	666	588	720	722	774	670	631	810	680	616	558	728	716	617
209.713	706	552	644	750	545	601	594	504	699	702	714	638	756	584	700	802	664	688	555	587	654	628	710	702	741	646	680	594	760	617	593	620	678	622	634	614	594	480	749	611	569	617	593	610	606	646	670	710	606
209.741	573	592	599	696	761	605	636	560	623	796	730	681	626	612	533	632	649	662	673	744	616	532	696	724	756	591	720	636	668	649	762	776	660	672	574	690	665	551	608	812	676	602	620	640	658	688	590	678	612
209.77	587	618	682	618	578	720	712	663	706	505	670	706	596	658	641	674	770	532	684	640	818	554	628	586	746	754	818	687	696	585	716	751	622	712	654	730	580	757	626	666	689	658	693	638	606	546	614	667	673
209.798	606	550	698	566	640	584	742	674	672	620	575	680	551	566	639	611	640	626	598	539	680	628	682	554	692	732	572	646	628	591	552	655	696	717	540	635	540	561	638	794	561	557	568	624	620	649	720	582	625
209.827	621	681	736	820	646	718	772	532	790	642	777	610	722	647	666	754	586	681	650	706	647	570	667	658	638	574	552	593	618	620	742	590	524	594	606	628	630	530	595	684	602	608	638	642	684	547	654	620	688
209.855	732	534	748	650	664	694	764	588	658	615	571	672	522	610	644	534	686	680	668	672	617	616	756	646	642	600	710	618	763	656	696	588	665	802	546	702	636	760	655	701	638	672	652	630	688	559	706	708	612
209.883	632	602	650	632	652	606	640	688	606	706	752	655	680	708	644	668	750	644	692	591	664	678	580	494	700	644	605	729	695	649	648	700	712	476	643	682	563	552	662	590	594	566	686	700	692	589	688	658	529
209.912	648	600	649	734	742	586	708	610	686	690	513	647	720	690	674	642	676	598	758	701	608	681	680	533	678	724	582	618	756	591	699	666	644	720	576	561	605	604	802	678	672	762	798	672	568	638	584	578	619
209.94	692	586	566	601	641	796	690	547	776	514	741	590	649	608	688	573	760	669	575	630	660	608	646	591	628	567	536	567	646	634	618	626	670	710	584	603	576	528	596	690	610	599	634	666	643	602	606	770	535
209.969	782	604	706	740	695	660	631	666	602	602	553	617	670	641	682	690	728	639	602	659	714	710	746	614	763	583	618	675	719	800	666	613	626	664	533	565	664	696	708	744	618	569	717	678	650	560	674	666	660
209.998	631	470	563	710	734	732	690	736	726	646	598	708	708	724	592	680	579	714	492	746	734	596	709	659	723	726	784	552	682	664	611	854	612	664	766	592	622	628	775	704	678	628	646	658	712	652	710	736	542
210.026	624	622	611	670	574	618	594	635	640	695	662	717	606	639	558	697	803	746	702	666	606	776	551	590	666	680	681	576	663	648	664	647	592	640	587	606	680	600	652	734	632	622	650	768	600	719	794	688	551
210.055	710	567	722	695	457	652	674	588	683	607	688	699	628	670	693	648	643	717	600	608	660	563	747	563	616	736	609	646	746	660	736	784	560	754	444	596	589	688	663	725	597	616	617	664	555	631	739	538	676
210.083	640	530	716	689	649	540	667	625	655	572	578	624	568	760	632	664	732	673	575	642	597	549	785	530	714	616	658	602	618	766	498	563	572	676	550	562	636	658	686	610	620	531	632	638	615	610	644	646	661
210.111	720	614	675	694	704	566	650	620	691	610	612	690	735	621	756	706	635	519	629	647	552	602	666	518	702	696	555	649	582	640	645	762	662	677	697	614	581	608	670	714	691	676	672	686	666	566	488	696	515
210.14	660	680	734	481	566	659	618	650	601	652	609	700	640	521	700	704	619	810	459	670	774	564	622	465	656	621	582	712	722	611	676	576	712	648	680	624	594	630	652	680	726	595	528	610	650	665	546	646	632
210.168	594	620	734	706	577	578	612	602	731	651	585	602	577	555	784	672	608	747	594	540	675	626	598	646	606	698	595	748	641	518	627	665	618	722	678	544	542	592	602	614	746	566	586	595	634	739	582	564	568
210.197	464	516	553	562	748	609	596	534	556	652	654	548	608	527	494	670	620	611	591	682	669	521	637	661	546	515	750	619	680	558	613	604	599	621	468	490	566	640	612	648	554	511	458	491	681	620	762	602	611
210.225	746	540	628	672	636	576	608	584	606	607	644	718	688	690	756	713	748	584	702	668	670	554	642	591	538	708	664	658	643	736	603	537	551	608	707	708	746	774	740	696	594	588	516	619	639	650	654	676	520
210.254	699	574	564	693	596	744	596	592	650	632	649	516	752	592	642	852	610	724	594	724	669	588	664	633	763	665	621	590	648	672	654	652	558	636	636	538	696	567	615	688	684	630	628	588	671	682	616	618	758
210.282	661	671	672	656	626	586	716	549	698	716	695	576	678	654	614	674	722	680	600	596	689	602	690	691	632	690	740	580	686	666	816	684	702	630	628	702	579	643	569	765	583	816	666	683	509	622	716	707	744
210.311	720	641	686	612	642	601	646	589	728	580	584	572	728	622	658	690	656	707	570	680	644	650	706	704	616	770	644	564	706	549	684	750	664	603	565	696	700	636	724	736	662	664	599	664	702	624	554	548	550
210.34	702	586	584	610	652	519	801	559	628	625	547	580	645	694	504	823	656	858	562	547	627	566	670	609	666	569	614	646	720	592	652	713	688	643	538	564	529	547	586	782	720	642	602	692	674	539	586	702	576
210.368	664	682	664	678	596	663	652	579	645	772	614	596	766	665	690	680	637	616	675	688	596	605	627	580	693	674	652	545	734	582	711	604	748	606	617	721	734	576	710	596	756	590	690	682	654	678	677	524	617
210.397	708	554	694	743	656	493	565	594	743	690	554	638	608	606	712	774	562	635	645	668	582	560	673	672	727	664	546	776	726	592	660	606	624	596	734	614	738	473	694	802	629	537	652	712	673	664	732	610	738
210.425	580	598	704	692	699	561	660	601	582	634	654	775	644	694	698	582	658	710	577	632	740	544	628	630	692	664	612	626	718	580	736	612	634	574	622	578	647	596	704	810	548	621	663	664	564	688	712	708	630
210.453	748	563	712	718	550	633	511	629	720	540	593	516	526	637	654	596	548	692	553	613	712	648	567	575	698	822	557	528	628	646	768	582	670	626	549	642	528	518	604	696	644	660	642	700	572	651	627	676	588
210.482	643	584	678	610	736	597	580	584	704	625	660	653	670	640	726	602	614	658	616	601	698	598	892	630	616	794	642	601	696	678	720	712	640	666	678	577	748	640	758	780	648	592	742	753	752	656	668	746	555
210.51	700	684	680	628	556	617	738	710	774	680	680	762	618	556	762	641	684	664	645	666	836	640	517	576	671	798	741	614	632	658	750	620	772	600	520	586	578	709	636	742	736	698	706	810	672	587	650	644	750
210.539	686	562	604	746	638	612	653	534	508	646	634	578	692	658	642	556	667	700	558	771	726	660	588	542	603	634	590	582	646	762	714	738	748	586	450	577	622	666	565	627	664	653	708	630	679	498	742	499	630
210.568	662	534	662	616	690	540	685	674	613	716	614	736	682	652	627	693	555	678	601	596	630	636	614	539	722	715	600	674	693	578	694	696	622	708	544	619	659	580	580	694	686	535	708	732	627	580	679	638	691
210.596	682	624	529	754	728	636	708	610	781	792	700	746	687	668	676	598	665	692	669	591	850	759	774	488	756	624	639	552	800	610	724	642	540	662	740	616	561	688	634	638	706	626	708	659	624	738	555	628	563
210.625	656	642	549	645	573	384	685	519	523	528	662	648	630	714	649	702	610	593	497	554	554	642	712	688	712	643	654	581	632	621	658	567	650	647	666	572	678	620	567	649	629	616	634	745	620	698	652	613	617
210.653	648	496	699	711	650	599	621	576	664	659	608	688	742	690	522	638	578	768	678	708	652	556	618	586	674	693	682	810	674	780	776	586	583	614	660	437	570	626	602	756	640	590	808	646	668	661	648	669	614
210.681	726	576	581	660	741	586	694	578	635	620	618	652	585	736	630	682	560	578	525	646	589	670	658	640	630	636	616	649	636	670	724	668	680	604	516	514	586	636	658	521	648	580	744	670	588	558	546	674	556
210.71	674	578	686	712	690	732	654	528	642	710	642	774	792	641	583	808	700	605	642	686	666	641	564	619	632	620	642	594	720	638	758	551	636	658	528	652	636	602	531	648	636	692	664	716	717	686	654	748	668
210.738	624	648	698	661	622	608	620	684	548	653	752	572	523	532	686	558	520	650	643	596	716	511	611	528	772	682	568	644	728	553	672	550	638	756	680	667	541	610	534	610	665	551	605	690	644	636	628	706	600
210.767	672	554	792	663	591	673	626	668	602	772	642	695	648	640	594	720	630	706	606	689	641	639	584	656	646	658	572	725	632	682	672	595	712	652	694	517	688	650	648	726	644	624	704	742	574	593	625	562	616
210.795	586	511	500	720	672	505	704	564	646	758	628	672	676	634	574	651	692	677	516	662	650	592	745	645	603	640	614	706	660	618	754	700	638	622	636	658	585	682	742	718	712	576	696	654	646	746	524	730	608
210.824	686	602	634	786	692	696	752	564	662	780	688	643	615	761	676	640	582	720	626	702	659	583	758	556	748	696	629	639	634	646	802	584	622	716	594	532	662	624	648	627	672	596	726	628	724	714	720	684	702
210.852	620	624	642	626	682	638	605	614	698	786	754	684	612	678	669	627	524	656	639	619	728	513	691	543	680	654	565	553	730	669	742	601	526	657	526	576	616	599	652	540	634	590	640	712	548	548	572	554	569
210.881	646	642	740	759	572	724	672	619	644	766	570	646	566	780	744	722	706	748	547	710	635	601	678	861	706	750	635	676	674	684	730	709	549	516	540	592	570	578	695	659	662	656	590	840	581	638	604	650	707
210.91	665	607	756	720	700	664	676	640	673	682	614	644	591	776	567	665	585	734	643	617	590	546	579	562	664	750	746	720	776	668	802	544	541	624	509	638	642	638	645	573	677	668	746	640	562	680	690	722	572
210.938	642	579	668	603	541	734	654	714	664	748	583	622	748	603	676	619	658	704	624	703	684	572	590	628	828	630	553	578	692	645	732	549	608	707	601	642	574	522	557	574	591	631	624	638	584	595	618	560	636
210.966	806	620	718	822	615	578	644	652	614	662	720	600	586	616	604	656	742	765	602	664	601	636	714	530	734	680	667	758	718	678	654	634	762	682	612	730	616	684	654	731	712	650	646	654	784	754	716	570	590
210.995	494	646	608	688	580	596	572	600	704	569	616	696	707	470	690	700	595	602	614	651	748	611	624	574	718	724	657	644	786	502	718	614	686	758	556	573	560	590	684	493	540	600	687	704	554	477	510	662	666
211.023	713	592	662	746	622	444	560	636	644	708	572	658	581	608	772	760	671	524	658	582	530	668	604	642	611	636	441	574	699	678	784	543	580	611	638	672	513	666	696	705	706	632	514	832	712	626	730	734	680
211.115	664	674	612	686	666	630	624	613	552	762	634	614	688	730	754	667	742	536	746	820	601	638	774	712	678	666	594	766	786	656	686	620	758	644	611	669	752	722	635	636	731	705	624	703	617	789	682	722	738
211.147	591	680	579	764	664	611	600	600	619	778	527	646	652	604	656	746	644	688	634	760	680	702	672	615	660	688	559	784	584	654	782	556	750	782	619	700	618	683	568	734	682	796	724	678	568	652	717	592	586
211.179	602	619	683	682	678	570	650	704	573	602	567	595	742	579	639	515	701	574	600	714	630	652	688	718	696	642	612	672	714	555	772	558	722	662	547	670	598	563	495	742	738	564	699	730	604	728	623	554	716
211.211	760	652	694	868	598	604	657	581	762	726	609	736	650	656	762	666	762	666	574	674	584	630	716	634	669	734	591	771	662	604	714	542	900	590	648	755	545	642	784	595	696	551	654	744	536	752	711	560	858
211.243	613	594	706	828	686	554	694	593	586	677	633	696	568	498	633	719	534	668	547	592	532	570	621	484	641	623	668	714	612	644	686	603	696	641	616	647	572	572	572	620	768	656	750	692	620	624	632	502	670
211.275	588	688	666	528	541	629	588	656	388	662	655	458	647	718	443	569	668	654	650	608	636	644	586	671	664	615	604	644	762	531	750	447	678	608	558	516	736	609	590	575	667	568	664	762	615	838	660	632	710
211.306	732	611	593	663	668	668	673	675	606	684	587	617	646	608	525	658	630	613	516	698	621	585	575	736	641	606	477	698	694	580	668	519	683	496	529	560	690	571	708	509	686	601	585	768	606	768	696	619	790
211.338	662	682	588	706	596	610	662	750	624	596	637	656	615	595	664	714	620	568	561	638	609	684	588	648	670	622	692	756	668	545	721	551	716	682	648	681	608	584	652	546	756	734	708	777	646	600	690	689	742
211.37	700	660	832	663	684	599	689	580	646	676	702	651	574	670	626	684	744	688	692	774	808	668	682	633	686	694	744	698	605	588	592	471	714	750	537	716	690	614	611	660	672	642	748	842	658	752	744	557	620
211.402	648	710	664	672	694	702	752	643	652	788	623	726	568	752	676	696	735	644	724	682	694	788	609	724	674	608	615	613	582	624	772	576	627	620	653	614	675	593	580	626	635	652	634	610	580	786	637	576	684
211.434	651	729	632	802	796	596	625	612	624	758	692	738	677	641	610	655	668	646	612	676	648	505	531	780	600	687	588	708	643	682	754	632	651	615	628	652	694	694	682	549	692	568	614	836	624	573	736	708	742
211.465	722	640	842	690	774	654	700	651	654	678	641	756	617	705	589	658	626	626	684	712	640	519	732	640	692	698	615	634	663	641	805	576	740	656	617	557	644	623	604	696	633	487	734	728	637	730	644	804	710
211.497	642	664	652	737	610	576	654	737	558	697	723	689	661	506	682	706	820	549	694	630	602	632	604	655	694	687	668	740	664	594	762	491	564	594	672	574	708	585	634	658	676	668	702	722	504	786	735	766	629
211.529	625	520	692	838	704	560	665	693	638	629	742	580	581	666	613	832	719	724	546	693	682	602	632	641	764	665	600	701	601	716	810	633	576	640	688	671	642	692	696	653	701	620	762	718	659	706	768	580	816
211.561	750	601	670	679	762	509	622	758	700	718	675	674	641	826	574	712	686	718	688	627	553	620	600	704	618	812	672	716	596	770	804	583	693	651	696	592	531	468	564	864	626	642	676	810	658	672	744	732	576
211.593	614	638	674	778	646	613	656	678	784	760	578	696	628	708	639	606	692	643	628	702	693	714	764	625	677	750	678	606	670	666	748	770	562	632	736	674	618	642	688	640	678	473	651	687	668	608	780	666	486
211.625	802	623	746	649	621	536	606	586	678	666	674	632	535	686	702	818	696	656	498	621	656	620	636	664	634	734	648	542	648	632	702	718	497	608	602	684	574	602	662	672	740	549	736	652	706	614	752	572	708
211.657	676	610	678	694	550	485	589	756	561	568	617	593	608	566	580	574	697	672	606	694	592	574	574	642	618	642	593	660	746	680	690	580	637	634	577	520	646	594	687	692	572	538	722	548	612	694	605	585	584
211.688	680	584	678	728	670	660	574	699	744	741	648	700	694	688	642	808	631	675	764	706	696	641	592	714	752	581	641	674	782	648	821	606	563	606	666	662	754	566	710	743	642	616	713	695	679	649	692	624	540
211.72	728	658	614	730	666	625	533	666	698	652	702	828	647	610	659	762	760	724	653	706	486	575	734	708	753	602	562	664	747	577	692	590	608	628	509	799	638	602	682	661	664	752	828	713	638	595	826	700	824
211.752	684	684	704	704	558	570	596	636	588	832	600	598	669	610	643	788	654	702	676	672	650	521	647	687	622	536	586	726	571	668	696	643	670	649	558	559	509	660	710	646	756	519	848	830	522	623	552	614	726
211.784	640	604	650	600	757	609	651	670	686	708	646	606	615	694	643	616	548	664	720	560	634	667	652	622	589	716	609	575	669	652	776	632	605	642	584	574	618	666	668	800	660	684	739	782	675	573	654	648	710
211.816	770	573	684	712	698	578	660	596	686	760	694	551	554	680	682	856	770	668	620	626	784	696	761	686	716	596	623	592	704	712	716	603	656	693	590	621	640	579	713	739	828	697	664	690	630	665	664	642	630
211.847	624	576	716	738	676	671	651	496	626	640	762	719	582	596	764	685	720	694	544	680	654	650	647	610	732	518	772	585	634	676	718	667	657	626	586	531	636	618	528	657	756	643	644	732	708	704	513	648	756
211.879	648	545	690	591	730	690	718	670	714	610	624	686	571	724	640	563	750	704	706	560	654	604	654	524	585	672	554	756	674	624	718	634	644	579	641	595	569	685	608	730	694	616	695	682	535	710	622	718	712
211.911	583	549	653	710	612	591	604	615	659	604	660	634	594	696	688	748	734	562	574	748	670	694	676	580	655	684	679	513	780	594	706	613	780	609	589	577	656	674	750	678	534	684	690	603	614	760	708	665	720
211.943	692	510	682	704	699	720	692	632	690	632	672	654	592	554	728	727	727	590	578	469	605	636	586	766	655	694	557	550	696	648	756	646	469	690	476	685	672	658	641	800	680	598	646	720	670	604	765	678	800
211.975	694	592	714	746	706	656	637	489	730	696	591	760	599	748	772	803	595	620	519	612	597	633	824	649	735	482	677	650	741	599	659	583	663	699	685	707	449	704	724	686	651	519	834	736	746	732	759	530	553
212.007	678	722	642	764	552	614	564	522	640	784	668	626	554	526	576	639	656	668	630	636	539	628	674	624	708	802	492	666	690	730	712	606	682	552	498	670	672	439	775	714	618	570	738	717	576	547	608	530	587
212.039	638	622	634	770	676	569	634	696	666	810	686	788	589	502	627	651	674	712	682	503	705	554	558	622	710	690	649	542	537	496	766	437	631	582	500	715	626	588	722	690	792	610	752	657	680	688	583	626	486
212.07	716	586	656	596	656	578	583	598	822	700	710	715	638	756	670	669	720	642	609	544	676	624	834	696	698	570	706	796	579	610	764	652	678	626	540	645	543	544	664	551	628	734	764	720	744	602	622	574	666
212.102	742	616	646	740	655	566	578	698	746	890	744	716	623	686	554	668	830	655	688	677	672	547	688	602	663	664	492	626	577	650	661	686	592	686	606	518	642	628	627	503	644	672	645	714	598	678	719	702	671
212.134	636	666	676	670	678	654	621	617	626	748	682	600	596	666	716	625	720	621	638	540	562	687	588	541	705	701	565	629	632	542	615	578	664	517	594	636	662	678	653	680	664	557	720	802	594	710	721	580	644
212.166	655	714	699	710	620	664	648	610	643	724	546	728	610	664	732	748	742	435	745	660	766	664	666	586	670	658	672	562	643	610	676	455	708	721	603	476	716	617	633	648	786	626	658	784	592	614	634	526	722
212.198	604	644	569	668	615	740	650	571	740	656	778	724	635	668	610	728	724	750	550	620	576	606	666	651	629	590	539	752	644	698	716	647	770	652	597	698	660	594	660	480	702	726	712	756	652	706	642	667	610
212.229	704	550	716	716	742	509	639	718	650	612	684	734	608	756	742	653	890	669	682	688	626	544	720	665	658	606	626	710	659	689	694	598	770	636	560	638	475	586	686	678	768	648	707	711	588	816	694	576	762
212.261	691	698	741	689	726	622	560	690	720	808	702	727	678	598	591	669	632	752	688	598	752	750	728	748	698	714	680	624	748	626	796	554	617	668	649	699	638	698	624	708	702	504	642	820	636	742	616	630	570
212.293	658	610	706	594	790	692	659	754	620	722	668	736	571	800	700	680	586	606	598	744	695	699	718	618	662	652	608	680	632	634	650	540	652	616	660	608	628	514	742	676	694	632	714	664	666	656	633	592	804
212.325	694	701	654	551	732	640	578	786	750	672	606	754	559	665	680	700	648	778	521	644	664	724	676	594	684	770	676	666	802	812	658	509	635	733	722	700	618	642	628	624	630	635	595	654	554	580	673	544	681
212.356	648	652	683	672	696	540	628	800	722	748	573	698	649	703	638	742	768	708	678	664	622	634	716	608	742	754	732	644	670	571	780	680	810	650	702	709	734	550	613	682	678	706	636	750	742	625	740	720	756
212.389	672	543	780	686	773	844	662	698	719	852	799	792	645	674	730	858	640	650	766	706	676	690	716	679	728	767	686	722	704	649	725	576	814	712	556	645	724	764	602	752	713	702	718	714	648	675	664	693	698
212.421	606	685	794	793	630	790	526	638	950	882	725	631	604	764	656	712	780	625	700	623	658	722	758	597	792	810	688	810	654	646	766	679	600	569	724	738	636	514	646	612	662	642	594	786	632	698	738	620	872
212.452	714	613	706	728	680	676	802	708	790	690	890	822	762	692	656	782	832	555	686	666	723	734	764	652	772	678	679	752	660	712	666	689	806	531	720	539	639	641	661	820	882	787	710	672	588	788	596	546	772
212.484	662	482	674	674	810	740	778	648	752	762	630	818	588	606	704	840	692	574	692	684	632	712	660	798	684	682	628	634	782	568	746	620	732	604	698	553	595	760	641	596	700	576	768	701	650	700	766	610	848
212.516	750	717	706	711	646	688	800	552	660	794	658	678	508	716	720	726	713	608	606	600	694	665	613	627	573	664	704	774	723	698	747	570	748	531	584	635	652	630	658	721	725	663	686	676	562	718	705	515	674
212.548	626	592	642	740	672	623	612	541	714	635	728	746	594	506	600	654	698	595	620	652	632	580	712	643	774	692	610	740	634	618	687	598	622	638	607	638	610	690	604	642	656	648	802	756	518	702	596	624	571
212.579	693	623	830	628	862	679	525	614	706	742	690	626	658	682	516	828	745	645	617	667	598	618	699	579	644	748	550	796	660	544	643	593	618	668	595	672	619	527	509	630	657	623	656	586	728	608	597	577	706
212.611	695	548	596	722	654	672	714	712	696	727	816	804	638	648	598	632	680	603	640	714	738	557	656	649	687	782	642	664	756	674	638	654	701	598	598	530	652	652	666	581	702	611	590	600	696	752	744	724	656
212.643	688	512	706	736	764	650	678	664	637	604	750	634	695	644	682	682	658	581	502	640	664	607	574	633	812	638	711	681	682	690	549	565	678	640	662	692	696	672	534	692	595	647	756	722	816	890	608	635	648
212.675	524	575	630	656	682	575	476	654	698	626	680	660	578	626	654	846	806	471	770	558	739	672	636	666	641	668	710	650	714	706	780	586	738	593	730	536	714	640	624	770	695	591	716	674	660	734	582	606	564
212.707	586	691	636	820	612	726	606	636	776	633	719	640	607	700	522	608	643	625	587	724	622	582	572	696	648	666	606	658	578	651	661	623	670	619	630	609	700	669	632	666	716	768	766	688	698	746	730	601	683
212.738	543	593	740	726	718	592	652	694	690	744	808	746	718	692	678	728	612	640	618	738	582	688	655	652	614	616	666	702	511	692	596	608	708	632	509	744	652	568	722	635	597	660	609	604	606	625	654	602	700
212.77	656	605	635	659	628	694	604	640	794	784	710	629	586	672	611	742	700	620	697	590	564	649	747	556	653	620	640	732	684	638	711	646	649	588	672	666	630	682	642	594	840	624	666	758	616	620	658	678	806
212.803	670	593	710	731	648	680	609	584	744	758	656	614	572	681	633	698	596	715	656	563	786	606	671	563	870	660	511	771	598	553	744	688	711	632	739	569	630	619	514	681	630	627	799	631	699	638	698	584	605
212.834	638	461	740	688	602	754	634	594	720	579	634	762	681	668	598	722	754	654	618	612	637	598	670	522	766	702	529	601	654	618	708	676	623	548	658	686	656	443	540	602	658	634	634	716	682	712	624	562	726
212.866	590	561	744	758	664	560	584	676	679	766	742	658	611	621	535	712	638	536	624	726	654	666	680	618	622	658	537	632	723	644	636	531	652	584	674	756	700	594	681	645	562	770	586	557	751	722	557	570	692
212.898	524	683	551	704	606	654	626	612	691	654	660	750	624	642	658	670	641	574	654	610	759	632	609	562	551	734	700	704	549	644	727	615	776	656	728	619	587	650	627	730	658	624	650	644	744	673	666	762	666
212.93	672	642	738	640	720	660	658	666	720	656	654	752	571	633	498	690	684	564	638	680	666	724	612	610	658	696	604	601	612	698	497	556	548	532	646	560	593	558	704	654	742	602	646	718	854	657	670	656	640
212.961	676	650	804	726	681	605	613	672	755	738	794	730	548	627	824	774	549	659	665	734	604	670	774	612	585	692	592	684	659	600	712	652	696	540	675	674	647	587	627	596	661	684	702	638	673	650	750	602	660
212.993	567	698	720	665	702	553	650	572	562	597	695	726	660	632	716	718	726	685	710	656	564	657	600	572	651	682	566	514	615	491	589	601	686	522	718	552	624	643	579	593	626	700	732	646	606	730	558	602	520
213.025	713	656	798	585	706	614	605	662	734	692	702	672	632	552	642	716	593	638	668	714	788	656	712	619	740	554	526	774	523	674	653	742	651	708	736	634	678	600	524	572	730	630	652	730	690	666	657	650	621
213.057	711	584	734	710	778	512	476	570	640	800	728	660	529	710	688	662	652	746	706	592	658	614	662	630	666	776	724	698	608	550	740	550	582	660	568	700	698	630	746	728	624	581	662	724	562	646	732	692	720
213.089	798	676	694	650	810	654	670	617	696	651	782	680	560	572	700	702	722	608	704	596	686	618	567	683	671	676	585	842	612	818	726	529	716	508	752	601	703	742	506	688	748	684	614	622	694	694	762	540	710
213.12	590	525	594	736	664	602	712	748	794	715	673	663	616	608	652	722	621	668	560	610	648	664	714	662	832	616	610	638	682	744	605	604	698	606	632	698	666	629	602	731	714	506	713	696	703	668	686	632	547
213.152	604	644	637	681	570	598	686	665	558	696	756	633	620	578	549	658	621	612	632	690	762	740	691	594	675	562	748	662	612	520	620	646	566	586	772	684	559	630	611	726	578	592	810	664	806	648	580	620	557
213.184	642	654	584	503	682	578	716	794	708	679	609	575	592	648	597	774	678	504	665	680	706	634	730	646	620	652	635	617	665	575	608	650	730	634	707	547	533	679	568	498	746	623	646	664	789	612	656	578	600
213.216	656	730	740	654	680	766	630	519	722	720	686	838	682	552	575	653	742	663	820	564	671	680	590	596	730	593	662	766	615	576	698	668	726	636	629	595	596	738	534	724	698	656	828	820	649	721	753	643	590
213.248	652	632	614	581	720	694	722	664	602	587	642	638	612	631	588	782	716	526	738	794	760	650	526	604	572	706	760	720	565	684	578	638	605	472	666	514	722	649	580	580	724	597	677	594	538	698	704	736	509
213.28	730	750	738	637	684	684	574	550	564	684	620	804	622	628	714	674	617	658	606	730	689	748	698	590	640	666	604	666	628	668	557	582	706	564	691	691	608	658	612	723	647	624	634	662	674	609	648	610	687
213.312	654	734	517	684	620	712	632	618	740	686	787	788	598	774	634	749	592	623	618	628	719	590	698	580	696	639	668	754	576	722	726	511	698	592	716	690	648	694	506	646	758	513	662	724	694	609	664	706	542
213.343	621	630	692	662	740	750	616	738	652	700	689	690	635	672	486	794	607	581	650	664	733	576	571	603	712	778	521	556	674	570	616	634	532	500	766	618	618	736	601	614	582	498	636	588	609	684	766	616	630
213.375	617	648	663	644	604	542	574	692	704	756	618	742	580	722	660	626	750	520	589	642	728	606	598	674	648	617	516	540	606	636	478	565	710	696	616	642	624	684	590	680	706	638	591	748	758	689	872	706	554
213.407	656	630	720	624	716	654	611	656	806	710	742	754	592	729	760	664	552	586	704	654	694	555	702	666	736	534	594	594	676	683	594	618	678	585	722	736	656	706	530	566	650	676	714	678	604	723	750	712	562
213.439	606	662	798	680	661	784	672	696	615	694	768	784	617	700	740	700	740	642	680	542	651	570	640	626	597	608	574	692	626	684	720	537	556	678	683	548	678	734	622	740	746	668	618	682	644	666	754	649	791
213.47	657	640	730	630	730	596	582	735	672	678	630	756	706	620	672	710	700	716	716	647	625	670	554	672	696	721	711	600	814	642	748	546	762	742	594	682	595	624	662	608	708	650	712	572	646	752	676	548	560
213.502	462	589	576	732	688	736	744	708	620	708	680	848	586	503	620	814	652	653	606	694	626	582	802	674	714	668	655	604	652	668	608	614	643	574	660	609	638	704	686	578	664	650	558	702	653	716	709	712	598
213.534	595	710	656	673	680	618	607	690	634	774	522	780	542	546	560	582	770	534	626	619	566	596	676	600	640	622	541	804	714	544	696	652	634	537	616	646	613	592	612	545	638	555	621	692	696	682	656	632	613
213.566	716	658	700	604	626	694	582	652	667	583	603	677	674	674	732	652	551	637	804	662	610	660	651	703	738	564	631	748	602	636	652	609	676	662	665	592	652	684	694	628	738	742	582	618	611	710	771	698	556
213.598	581	604	672	668	721	630	714	754	728	712	568	606	700	702	590	768	619	772	644	515	682	601	718	675	684	782	592	702	664	650	618	616	619	668	580	566	596	622	650	692	670	692	747	611	728	696	566	541	648
213.629	653	730	611	623	660	626	571	683	702	638	686	658	596	576	520	742	664	614	614	636	558	615	717	645	710	547	610	789	674	768	556	608	604	591	605	597	698	630	634	666	672	638	672	660	688	609	662	667	604
213.662	632	686	688	625	544	628	720	636	642	670	706	704	634	628	676	748	596	636	656	652	682	517	748	506	583	595	640	560	662	580	578	655	681	433	673	617	533	505	633	662	682	633	582	614	738	722	739	648	556
213.694	658	625	697	680	760	757	679	535	738	753	750	569	668	764	654	734	705	612	618	746	770	585	750	611	809	654	704	748	736	748	571	629	763	621	598	710	580	792	550	620	744	622	682	671	800	738	836	710	704
213.725	612	620	670	750	878	649	740	698	739	686	938	758	718	688	659	836	672	563	642	751	710	680	711	563	575	710	610	660	686	655	780	706	808	613	802	614	656	854	688	637	596	502	784	627	672	642	694	658	724
213.757	674	708	752	610	700	714	754	527	733	673	758	630	650	676	734	675	597	648	626	727	701	585	690	555	727	575	748	767	683	584	544	658	722	569	684	724	724	569	744	618	731	603	690	682	620	708	683	772	515
213.789	672	668	734	634	666	752	658	636	640	547	656	684	716	692	672	720	652	720	587	576	547	566	740	746	682	566	660	668	652	621	574	588	700	575	670	640	706	702	610	788	626	671	574	572	730	608	634	594	540
213.821	681	710	716	587	634	714	696	567	667	672	504	817	758	776	639	632	728	550	622	690	684	748	633	619	630	532	726	636	667	702	630	557	688	652	660	676	628	697	572	604	647	588	607	672	606	578	752	568	737
213.852	605	590	680	664	720	723	664	648	640	672	739	636	648	646	563	768	678	625	574	666	539	594	799	520	770	632	704	646	662	575	536	590	694	668	740	603	634	680	616	589	536	678	647	549	716	696	717	636	565
213.884	626	676	720	644	598	496	608	622	709	762	684	686	545	615	601	742	626	590	643	604	658	648	656	599	651	706	636	648	704	664	538	539	588	567	613	678	613	514	648	662	580	622	623	660	688	624	656	559	597
213.916	642	668	770	638	613	762	714	595	660	644	672	684	667	720	722	652	694	633	620	662	630	630	614	625	642	647	750	598	564	617	780	480	725	664	598	664	712	614	684	730	670	644	722	598	658	736	706	648	528
213.948	635	668	624	704	672	571	708	702	635	656	634	635	656	634	616	695	630	647	650	563	636	604	688	700	716	724	672	631	704	707	570	580	648	720	736	556	700	726	611	592	728	624	660	700	650	647	696	744	538
213.98	584	754	644	796	711	670	684	618	780	726	714	684	618	708	821	744	682	558	628	538	826	583	522	652	740	694	623	508	721	596	583	779	672	629	636	521	726	804	595	648	606	596	675	740	674	616	700	652	708
214.011	693	730	604	680	678	558	572	612	734	616	587	750	672	596	654	720	634	708	688	631	661	681	820	674	716	704	656	664	621	482	702	694	814	648	722	592	590	642	716	706	636	613	598	632	742	756	694	638	690
214.043	604	568	666	744	688	748	646	718	792	702	628	756	584	764	834	644	766	582	640	626	708	588	716	607	710	568	652	570	736	573	699	592	654	542	742	668	598	662	674	680	619	624	640	708	721	856	600	522	628
214.075	597	684	711	700	604	585	637	619	612	686	598	606	584	848	714	629	616	572	705	618	655	617	654	551	741	654	571	671	776	556	632	554	752	642	635	643	554	689	614	718	646	675	648	652	746	771	676	654	628
214.107	652	688	706	682	772	666	732	764	680	678	568	744	663	754	836	589	720	648	746	564	652	568	686	628	712	657	666	652	708	546	551	535	610	614	742	621	666	658	538	696	631	676	792	589	626	696	614	654	664
214.139	697	677	652	704	670	614	726	708	698	694	667	648	636	615	628	766	656	566	630	654	655	592	550	684	572	656	725	665	598	554	714	652	663	716	736	563	614	702	624	633	588	562	786	624	750	650	668	640	615
214.171	584	650	666	609	666	574	730	600	630	497	535	666	658	662	669	535	464	448	665	605	602	541	676	518	632	706	520	636	630	562	672	539	658	660	648	656	671	604	560	622	662	558	585	501	628	609	624	594	580
214.203	524	700	796	648	832	812	702	709	604	549	642	686	604	736	582	612	658	688	626	604	582	595	575	645	760	618	650	632	648	644	544	548	825	453	800	610	700	664	503	598	700	654	651	700	618	610	655	714	635
214.234	644	684	748	710	651	537	738	614	690	649	616	664	718	642	656	707	684	612	688	586	714	658	658	766	648	702	690	676	732	569	588	560	718	612	786	688	594	678	688	638	608	545	664	766	724	676	668	668	639
214.266	642	590	744	532	718	610	556	650	762	533	604	656	632	646	672	754	694	578	810	624	762	702	660	578	603	770	664	696	622	634	636	583	696	598	705	688	608	656	527	676	608	615	654	716	682	711	608	692	585
214.298	598	691	658	688	676	541	604	638	734	685	569	638	644	627	750	644	724	646	695	738	599	636	570	472	650	650	654	700	596	662	626	648	662	564	734	581	502	690	578	672	625	627	608	744	662	542	534	633	598
214.33	580	784	779	832	672	628	644	650	738	636	748	776	665	679	581	668	565	620	604	784	452	710	598	585	674	652	676	704	634	592	620	549	840	595	724	582	665	626	712	650	668	694	762	565	676	668	730	630	632
214.361	676	837	882	782	736	741	703	740	740	511	651	722	570	707	764	622	756	684	690	603	507	676	682	617	710	734	593	616	737	766	732	568	771	550	627	698	630	629	591	828	716	666	712	557	617	608	626	714	704
214.393	670	474	762	676	726	599	572	630	666	674	602	682	744	636	622	600	619	720	655	561	590	629	590	535	637	532	666	654	686	706	698	654	756	605	589	532	656	601	580	608	740	650	808	616	622	667	650	765	620
214.425	670	692	799	684	572	648	662	566	658	670	642	658	598	584	606	754	774	638	590	646	661	772	632	716	700	563	634	732	570	523	620	558	714	526	820	506	540	710	642	580	732	656	676	672	660	684	637	674	579
214.457	770	694	704	694	732	714	661	712	619	662	661	656	634	635	692	631	620	710	664	599	735	676	676	586	658	641	748	700	624	664	514	544	612	703	576	665	584	752	656	728	684	576	682	591	720	570	689	644	590
214.489	654	610	732	659	740	826	596	668	720	594	620	680	552	649	686	649	702	662	636	697	541	674	674	590	716	582	590	634	614	610	702	625	756	674	618	686	684	562	598	606	599	702	692	629	694	678	752	558	590
214.52	710	627	837	679	568	611	718	574	730	681	713	625	626	602	584	636	850	595	768	646	722	583	655	537	530	584	708	678	754	705	542	620	629	592	704	530	560	640	612	606	576	664	686	644	562	688	832	666	621
214.553	610	540	824	654	616	706	654	641	608	550	617	734	732	644	658	594	759	638	635	596	658	662	614	472	690	688	572	652	698	630	670	586	712	500	694	654	600	627	557	586	686	622	643	656	598	616	756	604	679
214.585	492	664	696	676	662	622	698	662	646	742	713	634	733	686	594	573	688	622	748	597	587	730	726	666	623	666	656	516	652	600	536	560	748	604	724	514	656	518	620	567	666	524	598	654	633	718	613	764	647
214.616	532	621	660	710	660	648	726	580	617	604	593	696	559	642	701	609	588	592	637	628	606	554	720	528	490	536	728	566	508	531	666	562	680	578	770	657	539	610	651	616	762	572	547	725	726	631	645	676	526
214.648	728	604	871	730	670	766	681	668	785	635	688	680	672	776	718	774	712	680	700	766	724	682	660	629	526	618	672	666	740	616	652	519	709	717	572	658	623	648	684	636	746	704	706	743	694	840	593	736	626
214.68	550	670	772	676	604	591	720	712	495	740	617	664	636	616	604	607	698	532	654	730	655	644	664	595	802	740	621	564	688	592	678	689	706	637	712	718	719	694	652	702	546	666	704	630	788	726	749	635	612
214.712	513	570	721	577	728	544	666	592	654	584	670	644	641	656	772	651	598	666	731	670	595	586	674	640	686	634	662	572	575	648	622	652	659	544	720	642	697	629	533	562	626	661	586	672	612	671	726	742	698
214.743	666	627	767	623	704	647	744	612	622	600	626	638	620	551	616	642	514	608	792	660	622	592	610	548	746	733	674	802	695	604	674	624	862	660	724	690	646	742	663	662	716	710	618	636	680	674	740	690	720
214.775	646	708	661	597	674	642	642	735	656	642	766	581	683	755	706	672	636	612	684	609	631	538	624	588	624	540	706	652	587	644	670	672	736	682	822	686	652	623	672	702	678	694	660	528	812	648	739	680	722
214.807	704	580	609	678	661	672	620	678	618	702	573	740	618	615	764	650	690	692	720	615	573	672	618	660	670	740	676	722	726	501	669	564	738	754	651	660	512	724	618	742	545	546	570	680	648	698	654	764	746
214.839	588	764	824	732	622	728	710	543	712	599	548	676	734	692	688	620	635	601	704	708	694	612	650	570	607	661	597	576	591	722	774	589	652	669	696	584	630	551	668	700	570	768	560	566	638	625	602	678	718
214.87	601	716	722	566	691	712	495	682	802	583	674	737	670	636	692	704	688	644	782	598	497	607	579	494	648	792	710	634	540	496	698	578	720	603	569	595	642	672	740	719	722	610	731	655	700	683	734	628	638
214.902	638	654	818	725	744	692	692	706	698	694	644	730	728	638	591	638	772	702	766	665	698	635	646	736	660	636	718	577	676	603	572	658	670	598	524	674	666	712	644	652	676	830	617	672	704	672	664	786	776
214.934	534	654	796	660	766	652	579	658	496	674	654	708	654	644	731	682	630	634	810	586	540	558	633	663	694	742	746	762	688	712	679	632	631	614	534	706	558	573	712	670	553	658	776	700	622	598	726	680	641
214.966	620	624	620	643	709	541	550	692	662	658	758	716	782	622	766	695	500	636	648	576	604	579	706	604	630	686	619	550	808	672	634	534	750	626	734	526	712	674	653	614	527	662	614	664	768	616	632	673	640
214.998	514	776	800	764	693	568	571	614	764	550	728	634	716	648	596	600	588	639	626	740	619	504	610	550	700	616	620	680	656	618	638	514	636	572	642	661	662	720	555	589	566	637	582	598	581	735	586	700	571
215.03	710	754	732	744	662	666	690	640	798	663	842	721	656	600	690	692	795	654	548	676	560	622	597	698	726	650	700	676	618	579	763	565	668	577	619	641	678	621	644	534	619	782	614	738	772	642	560	546	661
215.062	658	710	694	810	686	744	734	676	643	568	702	715	666	592	673	714	744	683	606	666	506	632	597	570	620	606	604	610	642	646	705	560	504	694	728	644	663	627	634	670	598	652	604	812	682	762	690	683	666
215.094	568	750	678	614	636	748	610	634	690	513	564	754	643	696	678	577	734	698	752	636	584	541	732	575	740	606	622	526	512	634	638	611	704	547	652	762	726	576	587	630	666	618	722	598	664	606	468	607	548
215.125	580	674	650	534	556	673	650	546	683	532	634	616	578	541	798	564	710	619	669	632	594	553	648	556	492	562	776	646	535	642	576	650	708	528	582	584	618	636	534	492	533	730	583	772	758	670	625	591	614
215.157	516	617	739	652	656	720	610	662	654	518	618	812	726	636	598	638	672	702	618	650	704	528	689	550	534	665	718	583	576	642	654	565	688	582	683	554	569	601	552	602	632	660	708	536	736	663	732	650	642
215.189	564	784	751	662	690	577	724	592	496	600	734	604	573	640	626	670	596	648	638	604	630	490	630	636	659	612	633	607	672	674	662	614	744	730	779	668	719	822	638	756	666	764	722	638	808	568	590	696	642
215.221	530	664	720	697	754	690	642	647	784	596	718	706	584	638	625	636	574	583	588	668	575	534	662	612	687	651	722	634	624	756	754	650	578	766	634	588	661	581	624	654	617	649	654	646	630	664	641	618	596
215.252	531	524	806	768	706	714	587	517	786	564	704	697	531	701	694	630	704	647	726	842	581	640	576	706	619	640	662	596	760	615	657	663	626	750	650	559	690	714	694	516	700	647	668	492	686	600	580	742	612
215.284	539	752	696	782	668	728	644	646	773	633	666	732	650	692	782	694	850	644	708	570	768	572	624	622	612	748	752	654	706	436	569	622	750	686	738	710	672	690	716	658	776	611	661	550	718	722	677	686	674
215.316	598	720	734	710	680	592	576	704	700	644	700	790	782	710	636	646	798	674	744	620	568	525	640	572	728	673	702	686	531	588	712	458	627	630	700	594	738	524	542	580	746	658	632	682	612	720	784	674	628
215.348	577	704	700	722	608	642	688	668	722	689	623	642	636	692	688	507	774	676	504	628	606	589	638	614	734	496	706	652	732	710	678	661	689	635	686	612	671	666	668	579	633	607	564	620	655	748	725	640	664
215.38	550	734	674	686	780	594	593	644	646	554	726	504	541	682	598	605	601	753	730	688	666	675	702	617	612	628	676	660	574	595	734	655	778	602	656	658	682	664	703	656	782	713	682	652	699	698	710	607	602
215.411	554	623	595	752	588	634	615	688	722	582	690	736	666	646	751	738	607	675	602	634	678	606	700	520	650	750	630	519	593	650	639	666	672	629	608	556	788	792	712	614	562	704	677	566	676	756	587	746	612
215.443	593	656	639	659	660	637	610	540	676	575	597	730	692	598	664	748	700	736	640	577	565	616	590	690	651	590	569	551	730	620	670	618	602	656	578	580	690	674	672	528	580	704	605	722	593	700	635	568	734
215.476	581	748	630	750	730	774	692	652	733	552	658	683	691	642	675	652	712	696	730	698	623	625	702	588	665	601	626	728	764	580	700	772	701	650	703	574	582	678	626	618	566	650	719	798	794	636	540	720	624
215.507	601	645	623	596	530	677	580	672	780	651	622	780	710	690	665	686	712	744	662	650	625	659	643	640	662	596	704	700	742	518	622	638	740	672	700	622	778	632	582	652	662	570	654	649	752	664	570	612	634
215.539	677	686	648	680	680	728	686	644	679	716	684	750	704	745	642	577	686	660	680	703	616	624	634	562	708	618	674	620	640	490	636	730	716	612	616	634	780	708	700	660	636	694	577	678	635	792	743	620	632
215.571	541	702	750	635	634	531	728	676	644	598	689	598	692	722	702	650	594	744	647	680	668	540	576	450	609	615	566	612	728	663	692	546	704	622	720	622	740	670	624	576	660	664	728	664	714	684	720	658	724
215.603	548	646	687	762	726	584	630	636	712	690	700	604	592	602	682	638	746	579	603	710	584	552	698	550	740	668	677	778	720	623	724	576	718	560	666	686	678	648	648	580	572	535	721	722	576	575	613	636	552
215.634	680	603	698	700	764	766	487	514	746	479	582	716	628	596	764	688	766	591	655	605	631	532	568	480	633	551	596	625	612	665	511	614	764	640	555	587	736	564	586	682	713	651	712	632	715	744	612	610	622
215.666	559	704	680	710	596	539	726	602	611	680	500	721	680	650	712	640	648	692	748	695	656	692	638	564	601	779	844	704	586	544	602	778	678	542	671	724	649	716	640	614	776	726	624	768	744	586	674	595	650
215.698	538	664	592	770	644	664	659	611	676	598	764	663	624	728	654	640	591	698	630	632	659	674	622	680	656	600	648	714	552	571	738	556	772	649	610	670	666	664	530	652	539	630	490	526	716	691	692	626	670
215.73	564	728	654	656	728	680	660	589	629	671	671	616	600	764	654	642	535	782	603	617	568	651	632	559	617	493	636	780	624	521	682	604	738	484	672	602	654	602	591	606	501	600	734	661	722	630	590	672	648
215.761	627	748	700	581	632	786	748	675	655	667	630	730	660	643	686	730	634	646	756	603	637	648	522	590	548	666	736	642	624	569	748	643	650	746	686	690	765	739	634	636	600	537	848	692	619	727	498	560	728
215.793	692	700	706	708	585	699	704	593	754	647	646	732	714	708	826	736	796	704	624	585	672	605	636	724	680	804	800	624	616	632	710	659	664	610	661	630	791	706	488	598	641	730	762	748	688	620	668	740	716
215.825	655	648	752	620	554	692	604	656	614	670	577	679	610	620	595	568	557	658	626	629	708	534	601	639	668	519	686	546	673	710	660	588	678	577	674	575	628	540	614	566	678	559	738	720	678	736	535	507	688
215.857	588	666	670	697	603	656	578	614	684	764	614	690	658	620	618	650	694	618	599	656	606	593	658	549	596	534	572	697	610	527	734	590	712	659	747	584	740	649	520	648	652	736	724	648	568	676	791	548	602
215.889	578	700	607	632	774	639	623	698	640	666	858	553	700	526	586	560	802	736	802	724	677	582	581	694	641	810	818	606	623	548	804	656	784	641	608	510	758	725	662	664	658	716	800	708	806	704	698	626	694
215.92	570	740	670	702	677	628	696	562	656	599	725	686	644	708	716	658	752	602	656	668	646	612	610	607	726	589	666	694	616	696	814	666	778	756	650	635	737	680	712	608	598	634	652	712	858	748	652	669	712
215.953	603	709	622	682	722	652	668	635	776	730	602	654	698	675	766	723	680	620	810	704	653	603	600	473	588	671	684	710	649	542	810	422	665	672	604	658	646	696	656	644	716	726	714	771	650	717	668	496	510
215.985	528	736	736	492	698	600	634	603	700	531	553	596	698	604	566	671	723	600	608	694	662	615	515	582	668	729	638	588	644	700	731	718	768	666	580	537	686	666	660	684	548	708	800	610	760	754	642	519	662
216.016	673	764	566	570	668	669	700	664	604	633	558	583	797	708	684	684	726	710	660	583	595	646	628	614	650	587	690	670	822	604	755	664	632	651	630	599	802	645	672	682	476	666	754	647	716	764	710	638	638
216.048	537	590	562	658	700	636	746	694	664	592	730	730	698	656	694	764	670	694	562	648	645	770	632	702	671	780	660	549	594	620	734	746	626	673	644	658	649	670	714	520	734	638	726	676	652	656	694	646	780
216.08	578	658	668	670	605	722	472	528	746	798	750	772	640	662	728	728	652	540	663	640	724	623	594	671	682	632	626	760	624	780	756	650	770	704	668	670	575	760	692	601	590	619	666	664	733	662	698	729	685
216.112	704	562	775	759	651	622	658	592	838	602	722	633	754	754	662	688	794	627	678	572	642	731	528	710	533	587	646	708	573	674	561	598	868	656	712	640	683	756	623	680	564	732	756	728	660	784	734	620	670
216.143	776	688	720	736	576	616	632	658	692	575	656	690	552	622	742	650	816	639	706	659	577	647	593	676	604	546	700	648	702	724	782	721	636	676	672	531	549	648	760	532	650	699	728	602	620	629	487	575	688
216.175	625	612	760	664	728	624	696	694	732	614	634	735	728	652	716	692	631	642	814	602	740	659	668	766	619	764	732	728	709	662	750	682	632	630	680	534	732	722	640	588	652	712	740	749	786	698	720	725	742
216.207	612	636	572	588	730	527	662	684	654	686	544	622	668	534	578	646	620	600	677	642	545	605	502	565	597	522	630	644	630	539	636	558	788	678	650	579	694	607	640	570	640	584	680	580	607	691	587	648	692
216.239	606	692	622	728	611	712	618	598	770	451	712	850	736	701	679	561	648	737	714	674	635	675	658	611	706	576	722	611	816	640	834	639	674	696	696	584	724	604	618	684	628	647	588	776	576	796	544	740	658
216.27	567	687	608	615	574	651	646	617	740	559	650	696	670	722	612	812	659	796	736	622	690	756	548	658	658	611	670	714	700	562	776	462	682	708	756	604	563	650	700	606	616	710	676	638	688	660	626	580	798
216.302	627	640	734	596	714	684	687	634	566	625	582	760	652	798	682	626	738	679	780	572	626	740	519	650	680	622	748	732	744	630	758	666	668	634	642	517	630	520	624	620	523	620	694	620	719	715	554	690	720
216.334	630	560	634	604	713	565	586	714	650	676	610	710	609	720	714	505	604	720	612	578	614	609	609	668	664	588	675	680	693	475	662	479	722	462	648	754	596	571	684	674	595	618	562	656	688	616	622	598	550
216.366	609	804	596	712	752	563	601	526	553	598	682	590	674	614	655	616	666	577	782	642	520	592	680	732	662	642	676	826	676	712	582	584	744	770	622	654	662	672	657	629	626	714	676	595	648	570	726	557	700
216.398	788	730	780	687	778	744	718	766	706	664	820	563	717	710	752	682	788	739	648	630	678	724	724	709	710	649	758	694	765	776	720	609	650	551	633	748	695	762	570	662	601	684	821	623	674	704	716	666	814
216.43	530	651	828	770	551	706	664	618	666	706	717	682	704	608	636	640	762	648	649	810	596	692	550	716	567	644	852	682	634	695	690	608	705	730	702	619	712	618	666	652	642	670	535	634	664	680	680	640	731
216.462	529	573	643	618	656	652	663	622	680	614	572	747	638	621	722	588	658	664	732	668	694	564	590	544	630	688	731	544	648	674	614	576	713	712	596	460	744	652	628	764	742	524	688	542	664	708	680	670	679
216.494	583	629	736	738	630	555	734	572	822	620	644	720	632	626	660	587	812	668	658	720	628	622	597	712	680	596	701	810	722	692	618	631	782	630	690	614	688	677	692	622	552	752	736	716	688	642	600	506	722
216.525	547	620	633	654	504	594	646	703	678	612	665	704	722	633	658	666	658	628	654	576	710	674	610	617	640	622	622	718	788	728	658	680	693	668	680	670	740	792	577	676	608	776	730	713	736	778	633	648	726
216.557	623	683	658	466	702	630	626	615	636	696	598	600	556	688	725	677	670	624	647	684	630	569	632	601	718	659	710	646	704	690	676	544	700	637	750	636	682	582	626	614	682	735	561	677	746	570	664	714	670
216.589	548	654	762	668	674	535	642	633	614	614	611	694	620	478	612	688	740	665	703	764	693	520	522	654	620	592	634	646	658	619	717	660	802	657	682	594	588	569	593	547	792	722	756	652	583	619	508	699	670
216.621	600	594	760	517	587	589	702	564	600	555	700	662	700	576	620	496	645	700	622	744	623	598	624	592	720	648	694	648	549	670	750	568	616	707	687	538	814	617	612	617	578	764	730	668	670	655	642	688	578
216.652	447	684	548	768	686	543	684	640	737	631	779	693	608	635	688	658	626	650	624	602	661	539	604	609	670	618	634	630	521	532	730	576	696	684	672	649	620	702	642	606	497	648	632	686	738	725	551	652	732
216.684	506	630	692	698	727	641	612	678	676	619	585	645	616	588	628	554	614	658	643	650	545	630	638	543	542	527	594	556	626	664	758	555	629	696	684	632	565	726	680	554	497	605	680	561	744	549	670	613	775
216.716	521	748	608	568	720	663	636	734	658	504	600	659	664	568	722	634	796	716	672	587	465	640	594	591	590	599	761	630	700	690	648	766	640	652	722	576	722	704	592	592	740	736	890	557	612	722	624	709	708
216.748	642	668	604	646	725	568	750	627	748	692	517	681	656	646	729	538	637	738	661	646	658	574	750	648	710	668	730	736	706	662	684	672	654	604	658	682	657	598	526	656	630	699	728	657	678	721	648	700	756
216.779	668	589	725	580	628	634	724	599	656	782	614	802	782	559	700	634	698	652	634	716	606	756	678	672	592	696	626	718	702	641	676	667	767	615	706	740	795	768	537	568	541	740	730	599	670	676	524	674	709
216.811	668	754	603	687	614	637	648	575	712	550	656	732	692	504	570	708	634	643	530	709	608	465	701	563	666	582	774	674	592	719	704	598	618	683	634	751	714	598	642	577	566	677	722	624	626	702	517	584	692
216.843	634	610	640	688	722	684	688	686	794	678	598	674	646	696	666	644	666	699	526	547	477	605	730	554	578	652	644	592	608	628	678	719	874	521	728	552	741	658	620	634	724	516	634	670	712	656	746	627	804
216.875	694	758	597	676	710	786	692	772	748	740	540	642	692	740	772	700	732	831	710	690	728	640	762	780	752	608	916	720	814	661	754	674	729	505	740	724	791	846	614	698	652	684	690	656	590	718	726	656	760
216.907	640	628	717	628	607	694	710	646	653	754	732	529	628	652	706	656	656	638	575	584	690	694	592	542	644	748	670	660	684	725	704	728	668	654	628	692	770	676	586	652	718	690	832	573	738	664	639	687	678
216.939	619	618	626	724	659	640	728	654	637	534	694	738	734	724	688	692	613	625	634	564	716	706	630	657	704	661	758	652	620	609	770	648	682	630	626	606	678	684	648	610	534	637	696	744	558	648	648	662	630
216.971	468	704	623	742	630	715	658	668	680	590	706	591	766	803	636	608	624	547	630	652	696	584	650	509	693	636	776	556	728	640	780	580	571	762	680	711	736	774	670	636	645	716	704	710	596	736	575	630	716
217.003	689	624	652	664	612	570	618	622	707	599	622	609	637	678	700	626	568	628	633	662	480	632	526	696	666	606	752	814	634	690	678	623	648	802	890	506	684	674	718	653	666	740	764	742	766	774	708	672	716
217.034	644	652	682	594	665	628	604	560	642	534	525	586	629	609	662	560	506	662	546	571	524	487	628	632	664	646	672	692	682	576	742	492	528	582	544	703	702	541	609	664	509	708	716	737	564	590	583	628	694
217.066	644	643	660	722	640	734	748	643	660	696	584	700	612	634	586	701	706	616	724	766	622	692	451	614	608	728	622	588	703	698	604	672	584	544	678	664	662	730	668	657	597	636	694	624	546	832	628	652	656
217.098	618	579	568	661	569	774	596	665	699	648	604	642	686	605	720	652	696	774	722	554	828	662	650	736	730	577	696	666	778	730	694	628	667	525	641	575	684	706	680	630	630	642	668	586	712	650	688	666	705
217.13	587	667	600	567	714	608	646	693	750	658	566	618	750	602	626	714	725	752	577	569	614	546	742	668	578	687	782	674	715	646	770	604	574	744	634	670	568	568	562	594	622	750	692	704	814	684	686	665	716
217.161	572	690	581	716	684	684	512	714	692	688	680	602	696	530	800	617	758	740	678	680	731	632	634	568	680	664	767	826	670	640	655	628	622	540	690	822	624	578	455	736	612	598	738	622	618	680	664	636	739
217.193	527	635	572	611	660	676	676	642	650	594	596	655	756	738	758	705	762	614	674	665	690	669	666	642	634	663	810	729	686	698	836	720	668	628	622	749	768	847	700	722	545	638	748	738	674	709	627	806	724
217.225	634	686	646	690	685	626	674	655	658	667	662	770	674	634	638	600	688	734	650	712	629	606	671	631	696	522	694	690	682	673	652	670	497	613	586	689	750	592	664	590	666	682	702	708	742	686	559	749	591
217.257	612	712	576	746	676	742	568	471	648	612	514	678	555	566	714	698	706	636	684	724	668	698	517	682	667	628	683	699	615	618	672	766	610	570	620	696	742	637	525	630	582	591	636	652	698	700	684	528	668
217.288	698	606	550	672	610	675	618	726	617	686	764	700	672	698	738	732	734	730	711	680	638	695	676	591	640	608	792	626	689	742	678	680	626	728	648	716	744	610	632	553	543	661	608	644	621	663	742	510	642
217.32	528	720	605	682	776	720	744	552	619	671	732	726	722	631	670	584	704	776	654	690	662	680	602	738	586	618	559	652	706	612	624	648	686	643	587	818	718	722	726	596	738	774	728	626	666	800	698	724	784
217.352	572	678	483	686	644	620	694	653	708	639	738	628	579	742	576	762	680	680	635	712	562	705	550	602	608	684	678	718	618	647	672	713	760	568	624	660	702	670	701	592	684	591	806	780	612	736	557	734	750
217.384	648	552	614	629	592	635	666	510	576	646	570	696	618	600	575	650	651	741	589	531	631	581	492	580	626	616	630	632	673	646	864	671	530	598	578	629	772	616	650	718	643	591	662	638	732	686	512	601	662
217.416	578	688	704	702	724	536	571	711	588	645	598	502	707	658	702	778	640	656	609	680	744	570	666	618	682	605	650	734	474	660	826	734	597	566	554	644	706	762	636	601	648	609	746	692	708	716	593	670	638
217.448	702	652	607	711	740	564	546	503	626	708	475	623	704	596	666	659	691	616	704	568	686	660	714	638	668	636	644	593	706	712	754	566	664	538	600	667	656	750	564	666	624	718	644	616	596	741	503	622	630
217.48	1051	1003	1065	1069	1057	1043	942	1068	1013	1031	1054	1087	1105	905	1091	947	1111	1147	1117	1127	873	951	1071	993	1127	935	1034	987	964	994	1203	1181	1017	992	1153	1031	1165	1070	1065	1091	1103	1045	1045	1105	984	998	953	1138	1077
217.512	581	594	639	714	517	708	766	562	662	638	706	540	746	654	616	700	732	682	678	706	784	574	724	682	596	576	693	848	642	698	744	520	620	618	610	595	740	684	656	704	708	732	716	730	730	704	630	798	690
217.543	563	624	744	708	599	579	467	690	748	582	590	651	589	656	672	547	670	740	596	716	730	614	586	604	637	674	772	668	662	628	648	694	607	566	860	676	704	590	608	720	598	523	622	812	706	618	670	638	676
217.575	716	716	621	660	634	694	672	581	724	690	648	694	676	709	740	580	606	628	586	632	644	554	711	666	614	660	690	740	590	604	698	664	701	706	738	715	710	668	708	675	646	724	678	613	750	771	653	668	736
217.607	532	590	576	588	882	544	692	614	772	610	628	710	646	634	559	780	648	814	807	636	700	593	742	688	690	617	830	685	668	625	704	742	605	718	621	698	618	658	648	704	596	594	710	682	680	678	638	622	820
217.639	604	678	688	617	690	652	654	575	599	624	556	624	778	624	722	671	738	752	604	624	593	529	758	543	724	654	646	722	624	601	630	604	621	589	640	616	604	638	578	798	608	575	626	628	681	620	658	595	741
217.67	656	585	690	734	676	696	669	497	710	596	552	740	682	637	692	621	578	648	638	625	570	584	570	700	611	606	629	627	616	482	634	710	665	576	567	658	662	633	684	672	600	656	766	562	579	730	520	699	742
217.702	649	742	493	601	688	660	708	555	498	599	581	658	673	544	668	686	666	625	694	726	577	622	596	736	710	535	619	658	671	660	755	794	671	531	534	642	680	602	656	681	598	471	616	710	620	684	692	664	737
217.734	631	751	682	714	764	680	681	688	668	544	598	770	772	554	788	662	705	676	668	642	684	602	596	660	688	616	730	710	624	672	676	612	612	572	628	814	672	633	754	700	680	648	653	672	804	832	703	692	588
217.766	542	658	623	664	672	640	654	690	632	563	612	706	600	707	664	758	645	625	746	736	686	608	634	748	700	656	688	768	507	650	644	684	545	677	708	678	582	678	517	694	648	624	726	792	694	594	676	570	716
217.797	646	552	748	635	724	674	572	613	648	580	630	770	690	674	790	594	750	644	696	684	597	698	642	688	806	446	723	764	713	602	740	647	689	622	710	670	712	704	654	724	641	631	718	660	711	685	622	657	690
217.829	617	704	592	766	746	716	639	696	650	609	680	606	656	547	736	646	709	684	748	786	690	770	551	570	664	588	688	754	740	652	692	686	619	586	703	558	716	696	680	734	664	787	732	605	590	704	561	681	662
217.861	702	660	576	578	650	552	624	667	607	734	591	716	688	585	717	681	655	737	670	572	594	662	642	658	599	593	701	594	616	602	630	670	603	640	636	662	712	602	667	577	556	686	626	678	632	684	602	580	780
217.893	687	705	684	646	676	662	754	607	626	548	636	600	688	613	808	706	592	802	730	651	684	516	750	507	652	746	654	836	656	744	808	652	637	654	740	692	522	557	654	635	670	670	730	666	578	692	614	689	728
217.925	734	656	766	584	746	594	614	586	608	711	664	722	850	550	666	746	755	748	750	700	676	712	606	616	610	740	650	659	607	842	712	732	690	565	732	575	669	628	600	752	699	604	664	745	672	660	646	583	750
217.957	766	670	656	604	688	654	640	692	724	642	544	772	644	643	744	674	672	696	732	620	706	664	796	595	724	602	621	894	566	642	684	752	581	676	748	618	621	598	554	722	545	620	742	695	618	872	538	580	662
217.989	605	717	706	591	764	594	642	756	722	692	552	690	561	706	627	764	696	734	804	723	574	714	631	718	716	648	664	778	674	722	726	772	525	702	678	730	607	604	732	686	553	658	720	698	740	728	701	734	694
218.02	516	666	614	616	619	536	591	600	628	612	650	698	614	673	680	594	576	517	639	652	608	768	636	638	596	858	644	644	617	577	642	638	655	603	648	650	700	651	678	654	668	610	665	608	662	684	544	707	632
218.052	579	613	546	737	512	564	646	686	706	525	594	667	625	632	718	608	730	652	646	662	641	746	730	620	713	674	714	757	616	720	701	732	704	680	678	679	732	642	619	756	592	598	654	686	800	694	724	682	573
218.084	666	640	612	648	578	531	606	670	607	624	547	626	684	531	690	792	596	698	702	602	641	562	610	658	621	598	794	639	647	632	648	662	618	754	660	696	644	682	638	684	465	498	588	595	523	710	602	666	579
218.116	610	565	556	704	657	567	712	616	639	658	614	722	604	600	602	613	682	549	592	632	686	654	699	688	676	660	728	712	598	699	684	648	646	545	689	630	647	582	758	548	586	684	685	718	606	770	488	744	569
218.147	667	676	740	495	596	656	672	612	720	594	581	746	694	604	725	638	650	672	644	662	555	778	768	689	642	602	794	646	586	670	650	694	635	448	616	676	596	595	516	749	645	658	700	638	625	614	496	680	602
218.179	550	792	646	600	662	738	768	564	756	626	628	644	653	602	701	660	648	796	714	532	588	574	718	762	794	768	758	650	694	594	687	555	678	758	635	772	744	614	710	744	752	541	752	612	590	666	550	662	674
218.211	716	672	683	620	687	585	745	762	670	579	575	500	778	542	750	684	694	712	658	611	604	584	766	718	714	580	674	707	561	714	572	720	711	520	602	654	598	531	624	742	583	602	750	704	644	678	626	674	644
218.243	614	672	719	611	740	654	612	614	638	606	616	634	585	732	646	515	786	654	678	694	562	658	676	662	550	451	649	720	655	718	846	822	582	615	644	652	778	722	611	646	590	624	629	683	522	732	542	724	602
218.274	691	636	542	692	610	674	678	649	582	592	692	634	650	595	770	640	622	812	678	618	782	732	735	612	710	652	606	740	526	724	734	646	665	652	513	782	597	658	709	702	808	706	688	700	792	574	577	686	664
218.306	601	594	587	613	752	546	614	632	694	612	674	596	768	686	603	516	692	630	696	700	644	664	622	662	680	567	598	685	638	564	754	616	621	540	632	671	600	633	527	666	725	684	666	636	816	722	643	639	621
218.338	666	624	708	644	820	736	724	762	741	696	612	728	676	621	614	758	660	734	818	600	750	693	792	476	626	736	726	678	536	824	670	641	794	531	606	665	768	630	568	700	716	606	744	641	600	730	676	614	629
218.37	676	754	774	612	675	628	766	654	632	683	742	654	692	558	710	526	736	692	734	561	634	716	680	567	650	758	542	674	694	664	614	702	548	578	664	720	592	681	622	704	746	605	726	660	754	738	566	688	658
218.401	597	826	681	596	712	786	758	714	670	608	766	544	868	717	702	676	704	710	611	660	682	583	593	760	658	836	638	678	780	844	746	722	716	625	567	642	698	692	523	634	705	611	768	782	709	685	714	643	676
218.433	580	602	552	780	602	758	660	746	734	728	613	636	704	682	622	670	740	660	768	640	664	565	682	578	624	664	668	691	704	604	728	724	704	555	540	790	594	626	626	718	508	578	694	624	724	710	684	666	610
218.466	604	732	651	636	657	651	700	689	734	746	552	611	681	668	724	710	826	765	678	686	559	658	627	570	498	740	780	720	656	776	716	578	548	620	768	772	718	606	721	732	593	514	690	718	654	736	578	602	638
218.498	630	575	567	648	660	624	662	788	605	620	710	734	711	584	542	679	627	694	756	728	624	718	636	627	718	704	796	713	744	624	670	683	706	684	692	679	650	533	598	639	545	574	622	688	596	666	694	700	627
218.529	720	698	632	770	664	462	630	601	627	676	591	594	676	726	796	721	640	673	640	720	630	802	784	634	726	615	824	826	666	780	732	688	560	678	632	702	672	652	666	772	736	757	676	598	685	820	648	613	678
218.561	580	527	615	649	686	760	634	762	662	744	567	560	617	532	622	602	740	565	792	637	704	636	547	628	620	580	564	610	571	612	650	641	677	564	680	748	682	542	641	627	568	682	627	706	680	641	602	590	664
218.593	593	592	718	772	539	684	560	656	619	630	563	701	704	526	647	760	716	696	762	678	760	630	661	652	630	698	575	707	553	826	630	672	678	579	557	742	694	608	676	538	591	639	758	600	560	654	782	664	664
218.625	558	628	562	624	722	644	542	574	676	558	644	698	541	597	720	710	562	666	647	713	640	658	626	620	674	543	726	584	678	732	676	692	554	494	698	706	720	572	624	668	700	562	576	712	676	706	532	606	644
218.656	698	624	693	646	572	569	616	710	754	594	672	770	664	688	784	648	538	718	762	758	672	606	670	688	688	644	772	655	566	734	728	702	519	607	696	812	574	582	658	586	611	632	745	722	612	920	629	570	708
218.688	652	673	840	680	626	684	694	718	705	668	567	627	632	685	714	708	558	675	630	726	661	632	594	660	614	575	654	594	672	627	700	696	690	668	716	688	674	525	666	616	578	591	836	532	630	646	564	685	683
218.72	558	640	652	661	604	516	672	594	497	574	658	645	666	632	560	632	616	678	603	662	692	586	639	590	611	616	609	636	530	628	754	683	629	645	710	722	516	456	519	591	543	577	732	631	620	720	632	762	551
218.752	616	604	668	746	744	684	724	589	563	693	638	712	612	720	633	607	558	628	648	638	674	692	736	592	718	670	618	572	544	670	738	634	563	666	657	738	736	489	655	710	622	664	758	702	691	708	552	611	776
218.783	662	699	638	719	638	714	626	672	690	549	678	704	632	641	690	750	539	664	573	696	608	544	636	648	740	610	796	680	586	719	724	842	576	671	578	656	662	612	647	654	758	692	637	600	652	756	644	481	558
218.815	656	686	594	688	621	620	729	778	722	654	638	678	708	645	664	648	583	694	672	730	632	724	608	736	646	642	652	672	661	800	640	848	602	659	614	697	726	622	695	662	628	688	704	482	612	756	668	656	624
218.847	642	608	784	601	634	695	726	674	666	689	608	676	666	555	596	738	602	624	560	612	644	588	624	710	705	531	690	702	572	636	664	774	552	606	526	760	680	594	575	562	652	599	740	631	748	688	588	692	668
218.879	556	720	573	643	620	527	654	640	558	630	472	790	708	664	670	681	632	714	698	600	545	592	706	533	618	656	619	716	622	666	696	632	621	515	560	732	652	686	536	581	662	636	623	784	608	640	638	714	646
218.91	570	664	712	653	625	634	614	747	728	754	682	654	636	665	782	780	708	794	722	666	694	533	696	647	566	575	690	718	754	816	711	748	653	698	583	619	626	661	734	668	562	653	674	760	573	638	691	576	719
218.942	691	714	626	700	730	760	638	472	597	624	604	638	574	682	680	610	568	613	640	560	674	668	732	630	688	571	612	622	654	622	670	674	632	610	710	584	562	515	774	603	590	744	744	746	619	756	646	710	628
218.974	590	676	760	510	686	574	754	639	630	575	697	650	628	596	584	633	710	734	728	594	600	525	698	740	788	537	621	750	611	634	670	689	406	618	566	729	774	552	592	786	650	716	671	774	582	740	687	708	664
219.007	671	502	589	669	734	642	572	584	598	765	586	658	732	738	636	722	603	798	584	750	555	658	687	809	596	580	582	688	577	711	756	694	584	726	522	684	776	636	812	762	624	628	697	692	630	746	708	666	614
219.038	678	798	728	696	702	648	750	740	598	622	618	756	756	638	787	632	720	742	760	692	664	679	695	684	634	589	598	800	610	718	734	776	642	506	684	630	718	652	622	618	641	572	672	708	702	736	606	616	665
219.07	765	668	638	714	720	672	635	581	649	553	663	667	696	538	710	672	683	618	696	720	596	638	880	696	698	540	670	652	674	608	614	778	557	630	709	606	616	555	640	754	782	726	766	557	667	878	632	694	682
219.102	559	658	679	616	684	564	617	644	678	718	699	600	634	650	526	678	652	570	708	544	620	532	655	748	624	562	616	659	552	748	667	647	622	720	682	752	724	562	668	650	549	636	704	519	638	497	605	634	540
219.134	614	751	772	740	661	704	674	730	802	695	446	728	716	573	678	722	680	676	662	666	736	653	796	554	662	674	686	731	686	706	590	744	704	608	591	724	728	600	573	650	662	726	674	680	642	844	604	652	786
219.165	584	654	702	561	608	732	676	686	636	589	588	658	558	593	607	611	607	656	592	684	657	650	667	700	713	636	400	736	730	704	738	686	608	654	600	648	630	702	568	632	544	655	698	653	698	758	692	634	619
219.197	552	622	583	660	653	711	624	578	616	610	758	592	542	582	593	615	627	666	586	601	620	536	694	690	613	548	634	728	676	588	706	678	570	665	730	694	748	722	676	620	672	629	629	541	734	746	540	516	680
219.229	572	734	688	659	680	660	715	644	656	580	704	596	636	712	616	668	627	784	644	614	546	676	766	767	710	667	665	766	724	558	600	780	591	690	652	828	646	554	561	654	712	564	616	790	692	571	595	614	665
219.261	690	736	602	546	724	746	582	722	642	664	503	662	612	492	744	776	565	532	660	765	740	599	651	614	718	644	572	734	653	733	810	714	631	772	651	720	688	606	522	748	718	656	619	686	612	642	682	540	704
219.292	704	684	546	574	788	595	642	608	645	694	572	750	604	696	569	754	658	712	704	674	587	691	663	702	650	687	632	764	534	653	628	636	601	761	599	790	740	606	614	683	694	577	676	732	643	750	557	567	645
219.324	693	693	662	684	660	632	588	762	596	638	546	605	628	619	648	646	584	630	732	658	659	689	634	710	652	621	666	640	672	740	586	766	596	720	614	559	670	646	648	562	728	680	744	776	630	742	602	636	724
219.356	632	644	632	632	685	647	661	621	494	571	586	675	668	656	596	633	597	606	732	704	625	640	672	714	700	625	606	781	689	774	660	632	700	513	554	791	727	739	557	593	559	758	730	628	685	684	638	624	662
219.388	665	575	680	750	724	730	684	672	744	652	634	786	597	629	722	710	705	703	714	748	668	818	728	648	596	718	700	704	608	780	733	764	666	560	698	850	561	667	712	636	748	700	720	719	638	644	698	760	716
219.419	604	668	554	783	730	698	694	634	671	664	745	577	766	511	690	806	666	608	568	659	622	620	842	718	628	570	718	726	722	708	676	631	616	714	610	662	662	678	678	730	856	702	508	660	778	664	596	622	510
219.451	702	601	654	760	676	686	724	531	564	720	549	620	666	557	714	518	690	790	730	663	695	644	701	541	688	728	670	621	610	648	694	754	630	700	554	709	580	673	732	734	724	603	663	699	616	670	626	659	587
219.483	626	566	613	638	563	633	591	609	632	667	512	617	593	530	552	688	605	634	616	646	660	576	550	688	521	608	618	713	624	710	564	660	626	547	508	616	568	790	533	642	590	567	566	577	764	654	670	627	596
219.515	614	664	598	730	564	718	506	517	734	610	592	698	580	573	650	625	515	670	521	716	592	778	632	720	503	692	553	642	834	765	708	659	590	702	578	582	575	594	653	649	692	674	598	706	562	648	666	640	587
219.547	602	636	609	610	567	736	584	676	594	716	573	646	690	678	579	630	661	712	687	586	698	612	558	744	614	605	596	645	582	678	630	668	634	650	586	709	614	656	547	846	660	575	599	646	646	636	606	644	565
219.579	686	650	767	568	592	686	738	697	690	720	658	736	624	642	611	666	550	573	639	686	636	592	676	854	568	627	676	772	745	710	606	642	816	708	657	717	712	696	740	752	761	580	696	642	724	810	668	712	616
219.611	593	678	705	664	726	585	588	688	748	796	607	714	596	626	657	612	537	728	780	623	573	670	708	674	667	754	604	642	722	682	676	750	643	608	682	700	573	609	614	612	600	760	640	622	726	622	584	824	754
219.643	621	702	716	830	730	635	675	616	648	682	606	658	576	628	712	718	662	718	690	678	685	536	832	748	662	770	722	658	738	670	682	628	674	836	619	622	594	627	668	768	768	672	597	522	780	727	672	652	726
219.674	676	604	690	682	604	594	564	541	621	662	568	682	610	628	708	678	543	671	642	668	623	682	776	670	684	692	500	650	728	730	662	458	662	773	626	682	610	778	730	766	876	522	630	586	758	642	644	646	629
219.706	585	708	644	591	653	726	655	734	594	700	642	710	557	640	640	619	682	658	794	606	712	705	624	702	590	646	587	609	604	834	678	670	760	599	647	684	716	660	567	648	753	543	744	666	766	692	545	530	541
219.738	470	662	724	667	662	620	651	724	514	610	721	626	586	609	730	713	742	662	748	708	625	587	623	706	798	632	610	672	722	686	655	689	657	728	628	710	682	732	646	603	545	656	576	698	598	708	638	756	662
219.77	706	668	709	579	557	652	702	629	744	704	692	631	692	610	714	730	662	752	708	665	684	856	718	786	516	734	637	682	704	762	662	610	648	692	690	772	612	650	628	856	620	609	588	659	696	654	560	718	578
219.801	681	674	652	624	696	718	694	712	626	719	647	732	685	563	622	714	631	597	764	646	716	818	606	716	638	658	642	716	678	706	680	736	592	736	622	634	646	518	610	750	594	652	604	626	764	734	625	712	572
219.833	654	702	675	604	699	577	674	639	585	642	714	746	742	746	792	634	744	617	616	599	617	776	644	654	658	674	540	684	706	690	704	655	740	714	680	643	664	670	670	670	624	612	616	744	724	622	682	644	640
219.865	626	638	596	602	668	632	714	732	649	720	680	626	616	631	577	636	616	582	640	678	532	746	600	622	758	714	614	683	638	686	702	728	670	641	576	610	648	547	632	578	602	558	726	688	488	654	610	612	656
219.897	578	752	701	670	798	660	582	708	658	734	602	674	500	618	632	642	554	714	554	642	520	574	782	678	477	610	561	656	750	617	694	708	597	630	614	732	591	619	514	690	574	496	750	658	635	734	760	700	558
219.928	618	692	776	702	694	672	540	744	701	676	631	682	596	599	694	720	638	698	736	562	620	638	708	716	600	650	652	602	674	718	628	696	613	678	548	610	657	683	638	750	646	724	560	670	520	710	657	533	678
219.96	623	684	668	674	802	695	639	700	712	610	585	712	770	736	666	620	618	680	677	742	738	736	605	605	670	720	686	654	624	832	553	629	810	689	643	604	778	702	805	728	678	682	854	850	643	640	706	664	599
219.992	599	598	600	644	596	556	708	776	719	730	568	597	702	614	732	650	658	574	800	738	642	602	535	678	611	746	500	619	782	726	650	736	582	732	556	714	586	634	603	666	760	666	656	704	676	882	672	632	732
220.024	732	662	664	582	796	634	599	752	688	704	621	639	604	608	690	636	600	794	754	704	677	602	572	706	561	692	576	643	760	658	706	618	544	707	676	798	662	600	531	695	656	702	674	785	608	712	658	595	618
220.055	601	657	629	640	692	664	665	656	676	766	574	733	730	580	648	724	542	503	704	516	650	740	707	648	493	633	564	698	526	682	702	760	587	696	564	668	635	688	788	771	627	672	531	605	646	674	666	542	648
220.087	524	649	694	586	702	666	590	550	662	772	691	666	539	676	646	754	615	572	772	792	672	603	679	982	690	691	620	717	704	660	634	652	634	720	657	683	718	630	646	730	616	602	708	630	538	750	702	644	649
220.12	624	571	778	740	664	710	707	754	587	722	706	650	680	627	714	676	764	662	718	726	630	682	634	876	692	690	742	700	762	834	735	720	697	696	546	736	731	663	858	694	582	593	632	678	680	580	776	710	534
220.152	592	668	678	600	652	683	620	728	684	762	556	678	672	658	726	674	564	670	681	748	619	756	660	730	794	636	728	612	666	536	636	740	567	732	643	664	546	689	590	648	571	674	720	734	770	712	720	756	698
220.183	566	574	698	593	686	588	572	658	605	531	666	669	554	638	694	643	573	710	752	580	499	668	550	776	702	650	681	690	577	688	648	618	746	680	624	706	660	616	588	692	539	770	604	640	738	614	690	576	576
220.215	598	686	666	682	688	683	605	664	666	667	592	712	551	658	632	636	505	569	768	648	529	610	616	704	640	555	673	627	710	770	777	590	672	790	610	760	599	738	690	664	642	612	471	679	664	722	551	654	620
220.247	658	734	517	742	666	772	676	682	592	804	621	624	626	548	734	794	610	616	648	704	726	585	472	716	636	554	532	639	570	734	668	527	653	708	569	724	637	654	628	545	704	531	740	694	727	743	652	734	754
220.279	658	628	686	737	617	590	638	600	805	629	628	762	644	574	720	600	644	622	630	718	559	614	680	714	686	669	562	758	634	690	690	666	686	720	555	576	497	600	509	686	656	618	566	664	587	693	545	706	698
220.31	682	681	668	700	620	697	696	746	692	670	670	642	629	614	831	659	547	760	667	612	549	621	581	718	559	730	768	520	712	720	673	796	598	708	717	666	658	752	685	724	664	618	644	790	648	774	638	534	649
220.342	592	698	690	596	630	517	713	672	614	750	636	620	678	583	697	666	671	602	778	716	588	493	549	743	726	726	584	637	668	568	752	627	664	778	695	732	671	644	562	578	761	610	734	682	602	628	648	814	665
220.374	562	650	611	767	654	676	615	599	744	650	568	774	704	698	746	814	538	593	703	678	652	588	642	765	676	664	760	734	646	862	636	700	528	612	523	681	639	730	645	710	579	629	705	661	694	634	686	678	767
220.406	421	660	622	710	644	660	624	643	520	770	670	626	562	628	622	630	584	694	740	556	639	617	618	656	551	551	660	588	694	662	734	836	492	557	698	762	585	600	558	718	684	706	587	678	672	560	632	552	632
220.437	678	571	617	660	716	600	642	712	637	758	622	666	557	644	810	637	663	678	602	529	560	672	635	786	634	527	623	692	682	660	634	764	620	688	700	632	551	567	572	720	499	656	700	678	530	669	591	561	669
220.469	730	760	600	784	629	612	612	688	622	727	744	703	658	651	713	751	437	541	558	812	574	714	615	668	544	586	535	614	645	643	526	762	782	578	567	739	676	582	684	637	588	587	506	627	647	618	611	680	580
220.501	556	632	706	668	628	560	642	558	557	651	514	751	572	523	753	792	647	692	704	615	710	677	644	716	653	649	643	630	666	760	726	652	576	607	688	642	616	562	630	724	554	670	573	752	572	597	732	602	584
220.533	706	704	636	676	734	632	623	772	614	792	644	574	654	778	716	710	682	720	625	676	575	702	624	724	561	682	752	603	637	790	638	600	586	679	638	618	660	612	706	632	698	660	520	672	634	678	516	612	718
220.564	622	526	622	610	658	637	728	669	521	671	587	652	728	707	606	570	653	644	720	638	594	659	716	790	724	684	760	571	641	696	664	754	718	702	634	544	692	642	652	802	718	644	653	622	555	696	606	605	673
220.596	684	664	690	722	700	672	681	676	646	667	644	694	660	658	632	696	742	670	738	546	682	762	594	738	586	647	562	580	538	670	688	678	620	720	547	714	588	572	696	682	596	688	700	528	626	502	774	510	736
220.628	440	589	722	568	732	674	706	654	544	606	610	725	574	638	702	539	561	740	610	578	614	628	573	665	622	585	596	703	670	728	686	690	582	642	644	711	678	614	599	588	656	612	599	703	548	637	752	610	664
220.66	708	628	582	738	652	638	662	632	640	598	744	638	638	748	706	582	770	598	746	716	590	680	586	687	579	694	582	544	536	746	733	566	639	597	568	706	623	599	730	722	610	616	660	660	639	646	722	640	676
220.692	602	496	674	580	695	566	525	696	710	743	657	618	473	782	610	782	788	568	638	576	533	551	625	742	508	574	660	700	645	630	646	628	616	632	599	608	636	712	535	717	622	772	674	676	548	646	621	748	744
220.724	726	674	738	672	606	688	808	671	828	800	624	720	726	712	585	636	622	684	740	706	604	640	750	737	780	648	686	646	636	872	628	666	812	817	656	676	682	662	605	916	673	585	864	733	802	708	625	669	742
220.756	710	592	694	736	638	544	563	726	722	680	595	606	634	625	724	686	654	648	722	688	544	599	600	740	761	674	567	758	655	732	704	630	606	811	668	602	660	732	633	619	646	756	728	679	684	690	677	638	594
220.788	637	649	624	732	694	720	652	720	722	640	579	762	575	754	752	632	600	732	746	519	626	776	700	752	717	676	660	591	592	806	659	607	553	686	610	749	630	529	688	767	539	772	643	690	631	688	572	612	692
220.819	582	740	764	728	544	622	628	666	606	610	605	745	694	698	838	600	632	648	762	742	647	738	766	774	754	628	642	654	656	744	684	716	648	714	730	682	508	635	614	718	512	682	661	728	670	682	696	662	682
220.851	649	440	622	582	584	637	638	670	642	694	544	572	656	674	644	740	609	630	710	741	610	532	747	648	526	671	699	556	571	712	688	620	472	618	670	754	664	700	550	604	621	684	417	718	558	632	562	577	544
220.883	603	662	682	594	623	844	696	663	748	644	600	612	642	610	624	808	672	606	734	646	574	696	649	712	582	635	659	539	722	610	669	638	590	670	650	656	634	782	536	621	534	616	549	680	554	706	622	602	695
220.915	660	548	646	706	714	727	774	602	738	672	494	624	670	762	674	642	563	757	736	660	518	624	582	776	676	488	596	543	628	619	577	596	610	753	712	624	618	630	692	686	641	706	603	550	618	588	662	612	636
220.946	608	590	586	720	674	561	696	710	756	662	528	734	671	668	642	674	688	492	646	652	667	659	568	832	654	670	540	669	602	820	607	708	634	701	629	696	578	676	774	690	656	690	788	640	632	657	750	572	659
220.978	703	499	689	599	667	629	672	760	740	651	594	676	626	748	709	630	695	648	620	576	656	724	594	701	645	616	712	483	718	740	686	618	582	744	784	696	700	665	613	671	608	585	576	637	572	564	625	534	579
221.01	532	570	784	701	688	736	621	670	716	699	653	772	560	790	712	638	786	608	694	662	610	766	664	878	678	742	796	694	892	894	748	826	603	637	838	614	545	590	591	669	668	732	643	671	699	680	684	764	762
221.042	664	606	623	699	741	730	732	776	740	748	603	834	668	776	796	713	688	680	796	758	778	703	551	698	744	609	767	699	624	658	721	671	594	818	746	640	550	774	618	818	650	654	566	644	664	744	723	578	548
221.073	623	750	678	739	610	842	706	698	689	689	756	782	707	708	658	680	642	679	726	654	664	802	656	776	599	694	746	754	798	750	710	670	800	664	722	648	778	684	718	727	652	622	666	647	604	734	878	653	714
221.105	710	592	575	736	652	744	710	648	628	665	659	740	760	852	606	664	634	688	784	749	642	742	695	692	622	598	704	638	766	750	694	650	676	798	772	766	762	649	732	712	642	640	655	648	667	561	662	752	740
221.137	556	593	634	658	764	730	653	760	750	654	614	680	626	752	784	582	732	596	596	649	734	656	706	754	734	710	661	674	584	765	790	668	718	622	740	664	716	850	706	714	666	652	679	592	607	574	778	614	635
221.169	728	560	684	632	755	641	576	640	654	716	662	698	712	752	794	606	614	792	707	762	716	619	679	736	742	636	633	744	766	772	680	667	680	696	678	605	558	802	575	672	556	687	631	628	529	702	686	634	659
221.2	742	694	708	694	690	664	764	636	618	632	610	620	724	762	648	724	726	666	690	758	653	631	602	832	753	590	707	728	734	596	650	612	603	664	806	806	709	732	718	692	691	598	650	661	633	619	666	524	573
221.232	524	537	692	722	617	702	630	587	676	702	598	756	782	660	826	709	620	614	763	744	622	626	485	725	596	610	736	567	629	736	719	615	554	704	740	641	670	710	625	638	760	581	594	616	700	690	768	648	682
221.264	554	668	643	705	540	736	654	556	680	698	634	658	668	722	732	667	634	698	530	596	582	746	611	740	716	844	670	602	724	734	602	696	604	736	668	790	616	796	712	748	558	696	662	638	575	623	698	666	624
221.296	708	684	608	664	674	689	726	752	625	669	639	742	672	811	706	685	615	684	733	648	760	666	521	846	848	616	650	610	604	752	608	715	670	832	612	630	568	716	692	662	684	732	668	696	672	714	712	756	672
221.328	685	610	706	710	574	764	574	513	647	596	510	784	613	642	686	621	605	603	610	618	579	604	692	579	736	622	558	683	639	788	678	686	553	651	666	476	698	750	639	694	618	656	694	531	712	604	706	710	770
221.36	653	744	668	649	665	548	602	632	668	728	632	617	764	656	684	611	676	597	676	694	543	673	493	676	660	670	653	621	675	750	641	717	736	656	796	748	708	609	584	565	664	690	610	696	634	539	744	640	730
221.392	570	654	711	540	528	671	658	626	630	744	614	664	683	688	716	578	852	658	726	736	572	662	541	653	745	602	666	688	549	650	612	596	600	678	790	717	449	564	620	647	596	698	624	558	626	559	662	648	618
221.424	776	686	654	640	680	668	650	740	520	646	564	801	606	714	726	593	638	620	708	689	610	726	594	668	782	551	644	654	678	748	582	628	587	698	738	764	616	698	569	664	706	546	564	700	666	716	638	719	682
221.455	637	724	574	576	645	537	586	554	672	652	584	665	674	634	652	556	740	624	618	683	643	686	548	787	587	718	592	690	766	670	530	572	577	688	692	662	641	555	812	624	642	604	685	770	585	654	566	565	747
221.487	715	586	686	671	650	690	723	684	566	680	548	740	622	616	718	640	585	618	690	510	613	657	572	782	691	588	615	644	644	584	708	648	602	657	730	559	655	629	533	487	646	660	710	540	513	670	705	684	724
221.519	704	644	637	592	732	640	658	633	710	720	590	712	738	734	630	640	574	751	645	622	618	660	658	636	656	634	664	710	716	662	647	617	648	704	624	582	708	690	656	682	712	598	709	577	618	666	698	728	604
221.551	650	721	654	598	582	698	651	630	746	670	580	676	609	649	768	619	538	636	808	666	670	576	626	739	699	685	608	664	634	778	692	632	574	693	677	802	684	676	617	662	688	816	614	780	660	694	794	567	668
221.582	638	656	521	712	740	732	744	672	688	720	595	768	699	718	768	574	730	734	766	736	722	800	622	792	686	654	718	569	680	862	666	856	650	702	762	714	710	609	700	727	778	658	704	674	572	656	786	647	670
221.614	842	499	699	616	794	654	718	716	770	614	485	662	672	703	754	718	744	731	716	768	597	674	724	704	596	728	743	703	840	721	681	674	705	830	730	668	672	750	614	601	580	560	746	650	720	548	610	658	654
221.646	704	614	646	720	934	726	688	748	892	691	796	730	734	898	846	634	702	646	810	890	604	702	614	868	796	705	728	741	736	659	762	765	710	742	718	812	646	716	652	738	574	653	655	716	716	722	716	736	700
221.678	604	696	665	632	828	802	680	626	760	724	664	758	850	616	708	553	684	652	738	702	728	742	691	699	742	764	856	681	686	641	708	728	686	742	722	529	698	713	576	626	686	658	592	656	628	533	716	843	672
221.709	656	684	752	704	802	758	680	660	720	660	681	713	758	808	778	646	702	882	694	638	766	692	718	723	678	774	694	602	660	950	560	698	792	840	746	661	638	632	685	680	670	692	556	716	728	634	770	654	707
221.741	716	720	595	618	736	836	804	600	782	764	836	630	804	708	641	623	696	692	750	608	690	704	568	724	770	614	681	720	706	613	654	820	712	712	618	648	642	606	840	644	514	577	504	693	702	626	711	687	760
221.773	658	720	634	740	668	756	611	814	710	702	619	686	706	635	647	678	676	778	705	679	720	836	674	713	784	696	627	632	764	732	654	733	659	728	776	667	666	748	600	656	631	513	549	740	630	593	768	604	636
221.805	660	595	611	800	742	672	758	637	582	617	602	646	662	704	744	646	566	724	726	855	587	686	696	720	753	730	687	660	738	768	705	616	630	680	701	592	610	648	750	694	674	718	650	700	698	638	612	700	830
221.836	684	685	766	550	590	720	800	726	670	663	668	704	701	762	658	780	598	716	670	790	724	708	634	706	744	762	644	596	732	690	686	670	690	750	761	822	716	760	612	561	756	796	590	674	648	645	828	687	624
221.868	574	744	624	738	634	565	792	588	721	632	678	672	620	702	680	658	581	686	678	800	794	734	617	666	668	688	738	635	656	784	664	740	732	768	758	668	714	576	578	784	627	648	620	702	648	702	702	696	676
221.901	531	622	764	676	572	634	628	662	663	654	730	623	580	772	810	586	680	724	586	584	599	657	564	806	688	550	726	749	666	742	719	574	552	507	664	540	666	774	616	556	634	658	700	615	734	620	607	670	643
221.932	550	648	564	582	668	681	592	610	612	564	600	640	622	651	718	664	643	610	693	524	770	630	525	674	682	588	575	519	600	722	684	678	606	742	698	649	621	580	776	605	618	658	654	537	662	786	632	624	736
221.964	676	691	657	646	648	604	696	615	744	656	485	674	664	694	662	642	658	678	549	704	632	682	643	670	778	634	618	556	588	646	668	674	507	662	769	632	584	694	724	621	565	608	754	609	697	583	719	592	513
221.996	605	707	674	786	605	679	701	723	754	783	720	648	572	605	714	586	708	675	686	654	702	654	653	718	766	592	710	524	756	734	692	726	700	728	679	688	640	716	693	655	574	600	652	740	688	593	670	652	544
222.028	765	702	722	515	800	595	566	588	681	552	590	480	692	760	596	778	574	566	612	712	610	725	598	673	692	603	656	706	662	740	629	623	519	716	704	633	690	766	668	552	648	631	583	694	714	530	576	672	602
222.06	561	578	838	689	774	630	669	581	688	664	662	645	696	697	686	704	758	742	715	726	713	722	621	612	676	782	656	549	696	803	698	682	658	721	736	682	712	770	666	640	774	601	716	692	571	510	653	688	605
222.091	681	556	621	689	798	702	706	536	740	560	618	662	602	744	826	628	610	604	666	672	736	705	562	616	670	586	568	850	575	810	800	633	592	702	708	622	613	665	650	621	621	614	619	626	776	672	644	686	685
222.123	614	616	723	722	641	654	578	552	694	620	693	570	614	568	644	593	642	692	686	564	724	628	558	714	752	623	678	595	625	575	628	612	576	668	720	672	649	638	674	676	696	606	734	619	670	668	729	654	615
222.155	574	555	608	638	691	680	750	739	740	678	616	692	638	626	728	670	684	718	520	668	576	645	567	700	730	670	610	604	629	715	588	764	577	690	622	728	677	616	430	591	700	606	746	772	624	696	764	525	722
222.187	744	710	629	784	606	766	624	702	666	688	672	786	600	713	510	632	664	774	721	685	573	697	634	678	615	714	758	631	718	778	611	679	695	676	650	682	789	814	639	854	593	562	614	782	814	784	724	750	681
222.218	768	702	698	678	657	654	712	452	748	568	576	614	656	654	674	708	752	693	730	682	600	784	588	566	666	687	716	546	668	748	604	722	546	686	596	547	555	568	578	640	636	684	770	580	643	660	740	654	664
222.25	640	535	572	617	616	605	684	648	630	490	594	670	698	758	702	638	528	706	580	608	736	650	513	595	628	533	574	628	573	727	654	620	640	626	550	632	678	728	706	674	644	641	620	658	736	493	639	662	708
222.282	662	552	612	664	616	559	728	575	680	590	573	545	550	712	674	708	712	724	731	540	572	661	786	552	664	622	706	601	628	830	618	646	537	680	704	618	608	540	616	545	636	670	650	731	574	594	796	666	758
222.314	676	676	564	703	620	693	664	578	593	650	430	631	696	661	620	559	591	630	571	664	600	701	646	574	760	716	716	543	722	620	611	730	497	616	749	624	654	728	730	716	644	656	766	658	748	720	666	610	605
222.345	709	599	699	680	630	698	591	632	761	602	608	632	622	698	572	580	634	715	654	638	706	586	623	641	688	540	730	462	740	711	726	664	509	742	692	588	692	619	554	726	691	542	604	725	650	626	628	561	637
222.377	724	594	670	584	564	518	714	586	642	614	636	742	716	644	673	702	678	660	592	678	706	716	666	788	730	596	604	640	666	725	582	714	551	794	724	527	600	762	737	667	778	685	658	746	705	659	850	740	560
222.409	724	542	718	688	583	602	564	714	570	586	614	596	550	744	736	565	698	712	696	686	804	758	624	659	606	663	743	654	714	734	667	684	700	684	688	617	536	652	706	668	762	532	717	732	688	746	632	746	673
222.441	818	562	754	546	640	584	590	628	760	578	706	584	646	590	634	802	662	706	612	728	623	698	644	544	598	566	687	624	704	604	686	710	688	706	516	642	644	632	792	708	721	612	592	660	788	641	692	577	766
222.472	714	515	678	575	662	619	764	620	643	666	642	640	619	619	758	671	628	644	587	696	716	658	644	762	696	764	642	552	605	651	605	788	638	682	806	649	604	740	680	721	681	641	667	738	638	671	690	582	734
222.504	754	739	754	678	616	604	677	688	753	676	543	598	639	558	690	770	719	630	699	776	655	662	587	592	603	554	688	671	764	856	754	591	654	655	663	686	606	696	567	734	784	573	562	784	676	674	746	590	694
222.537	638	608	581	662	580	612	560	630	723	728	696	604	634	630	512	589	634	722	640	652	695	600	644	639	615	522	676	600	752	603	586	712	609	599	698	533	603	578	720	544	612	542	726	650	790	638	766	514	692
222.568	650	632	695	694	621	596	658	692	679	611	638	596	551	626	648	640	669	642	651	674	624	682	620	696	742	702	654	627	648	706	574	736	670	650	644	662	648	498	674	744	648	658	840	643	740	683	726	744	648
222.6	636	630	738	607	582	724	566	624	776	658	545	552	588	575	585	630	650	776	682	734	666	738	612	694	665	728	582	749	728	668	602	632	632	646	746	608	594	626	613	691	691	648	685	667	708	678	594	618	860
222.632	850	602	570	628	652	489	606	540	656	592	552	607	592	651	664	636	534	642	663	726	636	661	561	472	628	656	610	650	662	678	542	746	594	711	688	574	561	649	582	591	762	619	674	652	604	490	656	686	602
222.664	524	627	569	574	586	772	688	654	732	655	561	636	635	653	587	612	772	676	632	714	696	625	630	650	724	583	652	595	622	686	678	658	586	628	662	636	588	714	583	712	629	591	706	568	716	645	800	606	620
222.696	640	714	636	616	690	635	633	668	567	564	594	644	492	622	706	636	600	768	732	822	797	716	650	691	583	558	556	621	721	768	656	748	618	648	728	715	536	673	574	772	640	589	654	728	742	804	623	648	637
222.727	646	642	582	620	622	669	669	558	724	635	622	604	546	660	586	606	534	656	602	682	583	746	665	582	628	638	574	587	664	694	724	622	644	739	614	608	689	693	547	674	626	604	672	709	606	650	704	559	726
222.759	636	630	553	546	646	718	638	614	734	644	692	560	642	604	678	634	546	610	582	575	584	694	662	742	518	656	652	648	675	690	664	618	523	698	577	640	702	704	752	700	708	692	672	790	805	707	695	660	710
222.791	576	672	696	654	720	602	536	670	623	550	626	775	756	679	682	551	631	584	609	740	598	786	507	654	684	642	624	804	631	759	534	800	618	720	725	710	628	710	721	644	757	679	621	728	648	559	732	695	722
222.823	630	758	613	517	645	602	662	619	652	786	611	720	658	768	653	621	642	576	691	726	844	710	696	710	782	650	724	707	924	597	560	724	622	702	627	542	581	654	658	580	788	746	642	830	662	723	712	648	732
222.854	684	620	556	730	652	650	622	706	756	718	556	690	610	662	642	704	642	732	524	704	759	709	648	605	726	666	788	802	790	718	704	662	610	782	661	688	699	712	814	658	746	606	650	634	720	558	702	568	593
222.886	680	762	582	720	668	718	687	648	686	662	626	548	591	698	676	530	689	660	655	602	580	716	730	707	620	615	766	694	663	584	479	866	600	750	728	632	538	609	497	578	503	648	540	568	693	657	768	638	615
222.918	625	740	654	581	589	636	506	415	585	624	581	596	508	683	628	592	663	657	563	678	649	583	649	525	716	544	648	598	666	604	607	700	604	706	501	671	538	588	757	654	662	582	573	710	706	518	540	556	724
222.95	645	622	629	774	647	720	595	530	592	703	620	694	641	628	662	642	615	668	736	714	732	526	570	684	782	595	558	675	712	651	618	690	700	628	704	622	557	718	708	674	647	804	804	608	619	618	625	652	848
222.981	611	581	650	704	706	570	768	662	611	698	608	658	684	672	609	692	628	674	578	679	558	688	536	597	696	549	696	607	706	652	633	622	497	637	672	570	672	696	690	575	770	570	696	547	745	600	648	773	736
223.013	713	702	804	738	636	646	706	694	752	630	518	664	722	667	662	594	664	576	560	659	630	594	630	768	649	592	680	778	670	660	674	608	692	762	672	759	538	604	636	767	754	592	786	716	744	632	818	525	644
223.045	496	619	694	603	625	640	534	652	706	504	630	618	532	660	669	601	630	762	562	744	620	664	532	660	619	620	688	712	659	670	668	662	668	508	734	582	568	730	720	634	624	696	510	736	742	607	688	574	650
223.077	611	700	676	654	626	618	622	620	612	723	631	650	656	584	644	776	674	754	634	778	818	727	682	748	714	588	629	774	722	574	626	658	536	710	677	658	551	722	726	589	591	686	646	676	824	582	784	637	596
223.108	724	812	708	603	760	624	555	610	697	592	646	692	694	596	632	698	617	642	548	780	667	710	596	722	486	600	650	690	658	654	654	666	693	568	696	590	549	630	575	790	756	600	672	721	710	582	700	524	625
223.14	483	662	594	700	624	534	637	680	649	614	643	596	691	712	660	624	620	716	569	713	748	601	685	662	672	444	604	664	742	685	632	766	596	599	654	653	538	650	740	758	650	664	678	579	716	573	650	532	648
223.173	592	646	690	612	561	599	595	658	590	780	656	624	595	650	643	568	666	642	562	612	592	724	680	648	596	627	686	708	571	619	606	812	666	756	782	724	509	594	629	680	604	621	660	678	665	648	501	625	573
223.204	575	600	627	612	595	692	588	660	766	610	672	588	636	626	616	752	712	717	621	754	762	758	592	682	702	625	602	686	678	704	667	660	598	720	770	678	592	570	593	660	722	542	754	641	613	583	666	694	736
223.236	643	600	465	658	660	622	652	634	732	694	630	692	579	642	657	637	485	644	635	716	623	645	636	688	694	589	638	614	740	714	585	701	546	738	627	548	588	612	654	804	531	678	666	738	806	586	632	611	696
223.268	660	678	664	550	539	607	762	496	589	647	698	564	590	612	568	600	631	688	628	572	730	672	555	614	542	590	614	585	694	661	560	699	678	774	584	722	678	702	536	656	678	663	728	563	633	676	814	638	698
223.3	662	551	622	638	630	579	716	706	720	772	574	568	662	746	633	622	596	726	573	624	782	740	582	637	648	580	719	682	718	691	634	620	652	678	533	808	631	748	750	618	852	629	596	496	790	656	628	674	652
223.332	705	630	656	708	566	619	694	689	632	558	542	627	609	620	604	680	571	740	656	573	654	657	660	656	812	634	631	688	784	700	668	637	736	734	586	691	677	702	648	620	525	679	638	714	633	728	682	672	712
223.363	691	844	684	656	678	606	541	614	701	749	516	695	652	652	704	649	623	684	764	695	797	662	645	704	760	590	615	654	557	624	604	756	748	666	676	688	570	598	762	801	669	666	782	666	693	604	784	669	674
223.395	726	572	693	800	497	608	575	534	648	586	479	598	656	534	545	696	684	590	596	666	707	465	673	765	692	621	577	654	730	748	664	718	723	658	632	568	609	480	698	695	668	615	614	694	604	564	762	552	536
223.427	614	595	709	622	567	708	682	742	588	654	546	714	671	730	706	622	600	610	615	622	680	657	648	650	759	618	702	624	744	674	554	617	600	798	636	523	603	666	486	634	572	553	766	740	730	612	759	708	766
223.459	652	631	683	776	640	604	545	671	716	738	578	548	664	668	680	686	637	670	662	643	608	696	567	636	655	513	714	656	730	616	756	686	760	650	618	778	672	732	676	758	551	577	663	624	612	607	788	744	566
223.49	705	607	647	660	726	694	630	654	704	598	657	604	672	572	594	718	644	714	664	790	670	706	719	668	738	618	800	686	724	719	558	662	570	756	640	709	708	613	736	660	694	797	704	640	686	556	758	705	680
223.522	686	764	586	607	544	637	625	704	678	642	575	642	630	706	644	678	738	536	569	678	685	628	591	636	700	540	628	580	726	696	651	632	716	594	704	616	686	684	716	538	786	624	678	728	750	581	604	577	675
223.554	670	675	622	613	594	604	521	620	626	765	671	615	564	554	728	618	633	660	598	555	744	755	804	590	618	626	660	594	636	649	668	668	698	722	666	672	470	714	576	616	638	784	679	674	754	627	645	554	661
223.586	692	579	716	798	600	640	555	772	610	632	526	546	640	739	694	730	708	688	621	662	792	760	598	620	639	648	782	695	678	706	562	766	640	655	596	675	584	675	714	594	704	700	716	712	696	660	569	642	730
223.617	547	656	607	744	630	630	698	641	697	759	622	682	726	622	674	754	712	648	656	502	674	588	632	693	744	496	612	826	710	646	582	760	638	690	668	706	632	596	808	682	678	606	752	578	635	601	718	777	630
223.649	575	758	632	720	556	567	614	638	762	648	636	564	519	589	664	662	600	702	656	706	628	733	620	566	584	642	722	760	705	726	682	630	613	742	580	668	716	605	666	732	634	538	732	592	678	700	682	670	642
223.681	614	536	664	639	612	564	599	642	629	694	574	605	567	676	602	720	676	708	616	584	698	490	544	566	678	598	698	628	479	513	744	754	574	624	638	512	567	612	590	654	704	664	567	612	664	660	610	658	641
223.713	758	710	592	650	538	573	602	663	668	590	616	648	653	595	664	675	654	718	690	526	738	732	689	646	614	592	650	535	628	628	565	604	627	782	710	780	654	622	668	767	694	570	601	824	584	652	762	630	698
223.744	606	765	722	696	644	640	666	746	678	696	650	731	544	708	623	640	516	664	643	644	623	716	508	640	611	696	648	766	660	676	758	674	737	808	704	618	638	766	555	652	655	690	646	640	784	657	730	533	630
223.776	587	690	784	753	756	596	721	758	828	716	804	632	617	555	646	746	650	616	608	656	678	608	591	694	722	664	662	716	631	663	604	668	738	477	641	740	632	690	678	748	662	730	500	623	747	596	744	686	637
223.808	726	744	830	746	790	718	733	812	754	689	681	657	838	794	706	674	748	796	659	752	784	719	672	590	654	721	758	798	740	593	772	718	670	790	833	844	713	782	725	680	783	801	634	686	794	604	639	654	689
223.84	590	671	565	730	648	628	653	611	646	624	666	674	544	690	640	618	543	676	570	634	675	648	634	616	696	612	612	640	670	560	635	740	634	593	666	618	620	712	562	641	654	586	641	622	646	544	800	686	622
223.872	707	730	646	790	655	568	573	651	684	578	696	666	610	634	580	652	514	682	543	676	618	754	724	676	674	543	662	810	426	577	616	814	572	759	632	686	588	473	602	724	630	784	550	820	686	658	688	632	690
223.904	682	636	700	722	638	656	712	746	710	705	667	653	620	672	654	694	600	637	523	676	730	640	658	557	720	658	693	736	735	648	511	621	622	754	698	658	700	676	558	610	680	789	518	670	715	612	660	714	662
223.936	700	664	552	603	496	506	654	680	620	690	614	724	598	688	554	684	610	589	594	586	758	652	676	571	672	587	712	724	626	599	606	660	724	693	612	651	509	707	596	617	634	634	696	568	726	584	627	724	528
223.967	584	640	476	702	559	600	617	686	796	638	573	548	642	610	536	730	676	592	620	614	730	638	606	563	730	668	708	569	766	667	650	664	587	641	528	664	516	677	511	600	637	657	746	624	696	557	656	716	736
223.999	807	716	728	762	599	652	596	681	784	594	604	660	712	604	616	752	620	615	563	590	792	560	602	720	552	624	762	667	730	705	682	712	682	736	659	580	740	728	507	674	588	654	742	714	657	708	671	764	560
224.031	696	652	754	662	588	535	545	640	604	565	774	598	582	570	593	630	659	634	599	556	687	656	610	604	714	690	705	608	542	714	614	578	626	603	626	624	572	629	652	713	614	623	624	644	760	514	597	702	600
224.063	640	678	775	676	654	695	666	590	722	648	550	744	560	549	493	576	613	666	610	611	589	692	618	626	648	546	665	596	678	756	631	635	511	704	660	656	580	688	646	758	695	740	662	736	677	571	660	600	736
224.095	642	664	702	584	638	728	650	716	696	558	772	568	630	569	658	690	732	632	558	572	626	769	704	678	818	662	701	810	701	752	697	760	724	740	567	654	635	660	688	502	758	680	624	702	766	704	606	642	688
224.126	760	575	728	823	628	529	596	656	672	650	480	552	576	672	499	554	626	603	642	715	786	608	674	470	748	673	672	638	578	710	629	669	614	646	669	669	546	567	724	699	650	594	694	776	686	724	764	547	596
224.158	642	598	668	650	606	627	538	580	716	816	607	578	615	484	660	580	616	559	680	563	726	718	541	656	736	604	742	550	499	736	640	682	566	658	591	646	598	577	577	774	632	634	712	588	690	518	678	744	762
224.19	670	792	637	534	593	629	626	740	846	645	594	595	718	615	544	862	690	624	714	498	737	718	728	642	628	615	742	670	674	506	690	756	646	598	640	550	670	687	619	762	740	740	672	620	660	620	647	662	784
224.222	784	630	538	646	644	562	635	660	780	663	652	782	598	522	628	582	530	676	612	632	700	683	638	678	672	680	741	758	518	718	588	742	544	662	646	603	614	676	658	616	806	668	712	682	602	525	696	670	570
224.253	754	686	622	774	649	671	718	830	761	730	710	702	710	690	599	686	748	736	612	649	676	668	628	617	754	614	718	698	649	672	718	754	806	572	716	718	580	536	628	827	735	708	796	668	718	653	800	754	616
224.285	758	668	553	736	646	684	552	728	688	593	716	585	668	621	646	738	636	620	633	602	694	752	696	484	658	574	593	716	742	598	691	635	612	768	604	612	653	590	694	674	774	706	682	674	850	692	596	684	636
224.317	550	690	654	718	612	684	656	597	675	640	718	660	672	700	548	617	627	688	654	558	768	660	611	674	718	726	707	790	695	641	644	644	726	686	635	537	619	666	676	650	714	836	738	618	580	585	543	700	708
224.349	572	614	566	634	660	583	634	620	716	722	622	732	542	558	712	676	584	620	540	563	623	566	574	602	660	608	654	726	736	634	710	567	628	665	738	756	552	517	720	565	605	781	702	664	784	562	786	600	563
224.38	784	674	608	660	632	692	740	634	682	562	690	614	724	601	543	748	679	758	638	619	656	684	747	646	680	478	734	535	653	746	678	750	561	722	761	639	610	656	688	740	742	606	674	780	600	656	622	578	673
224.412	726	635	696	686	638	551	624	756	674	634	662	639	705	594	461	592	668	679	612	534	739	655	673	708	567	540	674	698	598	559	544	744	592	664	658	772	574	667	588	685	684	647	668	656	684	672	564	570	648
224.444	710	726	666	668	608	706	742	682	676	632	572	550	687	816	708	666	738	556	713	672	720	794	698	706	627	629	648	548	718	756	718	800	794	684	618	738	650	680	722	722	660	812	646	752	680	718	770	591	714
224.476	570	738	762	628	580	627	636	682	576	595	651	484	592	706	686	736	776	610	629	584	598	550	660	584	718	758	770	605	756	724	700	642	666	810	687	674	649	595	606	714	744	628	675	766	808	555	650	740	635
224.507	611	738	653	786	680	642	695	666	586	696	601	630	690	575	568	692	802	724	686	586	738	562	670	650	712	744	756	694	672	664	772	631	712	659	559	681	682	635	584	659	772	658	620	696	580	672	658	733	716
224.54	826	672	649	752	644	770	604	668	749	587	588	538	776	510	600	551	619	720	427	623	722	683	592	609	666	521	738	744	850	611	696	622	656	678	736	680	578	770	660	675	720	563	676	632	514	709	700	648	596
224.572	638	784	535	769	543	641	742	782	774	717	524	708	748	612	648	674	680	682	736	497	742	626	598	726	684	754	770	657	679	860	652	798	686	559	740	531	668	724	630	752	788	651	778	814	654	603	554	612	704
224.603	728	630	680	738	596	516	562	662	692	742	676	635	694	612	663	734	555	630	531	501	678	732	664	627	752	740	675	744	646	667	712	627	714	642	593	642	628	648	700	564	670	680	635	644	561	620	587	720	625
224.635	719	641	656	637	598	508	558	623	660	648	505	473	584	620	613	652	572	484	516	608	680	673	597	622	624	602	682	654	444	482	556	592	558	547	588	620	561	601	574	628	660	720	705	654	618	622	478	526	607
224.667	744	718	644	637	728	618	602	764	670	592	495	516	606	646	588	526	635	793	614	594	665	658	632	666	586	660	652	760	582	784	552	649	584	672	674	688	548	673	651	657	626	681	550	690	699	672	610	662	704
224.699	739	587	764	595	637	609	664	654	762	584	760	670	698	606	616	541	613	642	556	605	612	648	725	610	578	670	738	774	615	588	680	680	680	724	589	668	520	649	608	649	798	624	786	803	551	556	698	646	719
224.73	636	651	736	583	606	730	704	616	686	634	636	688	668	732	675	636	636	620	574	598	569	702	598	685	666	674	527	704	615	552	616	688	632	614	555	553	557	686	586	717	708	702	684	660	732	520	708	780	592
224.762	608	610	678	572	643	746	608	746	822	708	642	656	670	598	600	650	644	676	621	590	682	680	641	802	665	583	679	762	720	638	606	534	846	710	678	588	646	646	531	730	682	620	740	660	557	611	772	766	648
224.794	602	662	499	606	563	625	560	704	702	686	691	695	660	606	578	611	704	678	502	532	582	680	668	584	644	689	640	690	548	645	664	650	664	578	682	632	538	684	640	774	732	786	678	625	658	609	652	656	752
224.826	690	741	646	638	566	532	668	627	540	662	702	646	632	826	719	660	657	554	559	685	659	732	533	640	620	710	776	884	647	672	624	596	684	712	703	700	582	723	650	706	721	824	554	709	762	557	686	584	750
224.857	645	720	712	784	614	511	581	650	782	654	720	673	536	553	752	686	718	660	568	686	506	702	592	567	650	544	632	656	589	648	644	618	623	678	566	618	632	692	618	628	770	709	652	775	853	596	648	638	641
224.889	569	604	544	708	641	684	636	720	638	828	656	630	556	614	596	448	588	626	588	677	658	666	607	632	679	665	662	618	586	598	700	684	742	724	593	574	614	750	482	670	712	675	687	642	608	572	652	721	536
224.921	742	712	549	706	696	660	602	816	719	588	644	672	688	549	522	620	587	580	582	541	627	609	574	606	525	695	656	758	626	611	635	823	560	716	688	636	561	577	626	618	640	729	562	624	681	630	565	656	672
224.953	632	622	608	602	664	598	625	636	676	680	530	756	676	796	652	710	704	745	656	505	612	616	679	694	682	738	738	737	596	525	646	716	645	764	756	818	696	644	648	747	806	604	704	671	740	669	648	614	603
224.984	538	738	573	703	483	616	650	684	800	761	642	466	700	616	572	554	653	546	766	506	576	756	726	604	544	704	596	702	598	586	810	645	617	666	562	724	605	711	609	644	752	886	708	493	734	668	701	520	618
225.016	647	728	620	794	700	772	677	776	690	724	576	706	644	638	706	552	600	709	642	605	678	705	738	664	664	592	710	798	610	642	650	780	670	703	534	720	588	789	780	690	816	740	706	665	626	752	782	670	714
225.048	694	550	553	627	546	672	677	756	750	720	724	592	660	629	713	670	706	676	622	693	667	582	615	714	674	582	694	730	476	638	734	750	744	666	636	744	554	618	612	688	712	742	776	778	678	667	712	695	732
225.08	714	659	704	866	688	638	608	616	714	668	596	828	560	646	625	600	602	688	544	602	587	744	766	704	686	628	646	820	566	652	656	676	507	656	744	606	656	668	586	748	678	816	760	692	692	722	786	750	598
225.111	624	643	700	703	609	744	722	698	735	784	710	612	596	614	640	588	685	585	643	498	668	732	598	610	742	597	722	690	620	632	666	469	586	606	581	796	596	774	578	741	692	706	791	740	772	668	642	644	722
225.143	624	642	633	648	631	558	598	642	573	638	486	699	650	704	680	598	610	640	682	580	758	582	593	680	726	696	744	706	615	645	778	643	638	600	772	636	647	632	712	589	652	744	738	640	644	627	644	566	568
225.175	624	704	586	662	596	659	486	702	661	636	648	630	586	509	652	545	690	622	606	592	550	725	669	534	460	528	641	738	597	682	616	786	710	586	602	672	555	561	566	664	688	636	674	770	675	656	613	681	720
225.207	590	716	618	814	553	680	638	676	686	582	726	726	676	615	666	656	532	617	588	611	656	670	730	540	590	554	794	594	634	648	658	568	608	662	672	678	714	692	519	721	722	699	588	702	663	510	583	682	614
225.239	742	710	575	658	522	774	543	820	808	668	656	742	608	613	620	678	802	578	593	756	494	748	654	658	624	654	792	732	541	754	656	649	626	768	788	849	672	724	555	674	776	675	698	798	558	694	710	683	717
225.271	493	661	742	707	678	670	650	652	714	582	604	718	603	724	635	648	764	650	521	490	668	555	624	558	646	668	664	786	557	646	692	606	679	646	672	690	595	664	712	674	744	632	678	798	818	499	644	599	763
225.303	569	684	599	822	681	692	648	620	734	635	576	561	650	692	509	590	670	666	637	682	573	738	563	612	766	521	718	692	506	626	638	656	669	686	715	695	752	700	720	614	662	708	766	640	780	534	731	696	718
225.334	702	754	632	676	595	740	676	662	702	607	588	611	640	652	637	638	704	608	589	584	640	682	520	708	605	565	770	724	520	635	694	511	651	556	632	583	632	652	519	748	558	833	668	679	708	550	632	627	545
225.366	592	644	560	746	614	568	670	794	631	698	654	623	552	650	620	604	618	540	668	553	720	739	660	592	612	620	678	567	620	672	665	639	646	621	704	652	710	652	719	836	682	704	623	744	636	517	744	654	657
225.398	537	662	579	664	492	645	652	658	770	672	702	610	585	544	622	629	674	566	644	662	545	673	613	708	596	678	682	680	517	716	555	669	672	648	552	604	682	526	578	558	681	690	623	616	556	559	580	553	628
225.43	632	646	736	716	699	594	599	685	698	790	636	584	656	692	524	666	741	695	603	596	572	612	674	713	676	533	660	703	472	633	704	650	622	676	720	668	660	611	643	667	752	742	669	643	846	700	731	774	593
225.461	680	657	563	750	537	570	671	790	676	758	672	760	716	631	728	702	726	704	626	551	684	660	522	631	567	666	624	711	610	598	491	607	652	636	720	473	609	650	642	792	764	575	578	640	642	581	643	742	664
225.493	814	611	696	658	696	572	585	694	544	605	626	714	700	638	662	650	664	696	622	604	678	734	596	587	566	734	730	680	593	678	764	626	630	557	632	604	602	566	535	651	748	708	580	692	614	628	601	728	776
225.525	508	664	633	526	684	660	667	531	552	728	582	812	647	696	608	582	720	622	614	509	658	714	680	846	552	589	754	650	541	784	696	688	614	608	732	636	618	574	573	713	641	728	798	632	665	694	625	738	649
225.557	576	766	694	642	712	496	714	724	625	716	531	630	726	774	690	756	652	744	654	552	601	668	668	682	630	770	754	649	589	616	714	740	735	634	607	715	694	660	757	726	778	774	676	806	599	656	650	810	610
225.589	573	520	504	718	712	663	766	660	674	551	548	597	574	630	620	580	657	678	620	640	588	602	605	632	608	696	732	736	600	653	656	686	686	682	618	702	664	626	668	663	749	693	548	584	634	710	624	664	784
225.62	605	570	560	756	710	541	640	686	677	607	577	548	620	593	656	551	720	572	661	533	634	700	558	659	601	662	736	541	573	678	800	656	714	644	656	675	627	706	518	616	618	768	549	645	698	610	563	664	588
225.652	612	654	644	629	496	698	656	738	706	535	669	530	589	517	708	643	566	637	620	601	468	632	574	612	542	630	644	636	554	678	708	601	659	506	608	642	644	756	514	736	630	736	573	680	609	608	588	706	543
225.684	630	490	666	608	524	660	642	630	758	610	524	552	712	828	671	732	605	640	582	497	643	624	556	727	519	607	791	622	457	660	522	516	648	652	690	592	698	622	608	622	674	675	610	792	629	600	562	695	607
225.716	518	666	613	693	684	684	623	658	746	713	582	692	661	672	629	664	582	614	662	638	752	577	624	620	702	698	806	695	556	650	651	748	602	570	658	686	638	626	646	612	683	624	684	620	580	680	692	639	636
225.747	626	533	752	695	770	600	724	654	670	834	694	559	555	764	648	588	689	736	529	646	536	636	557	670	603	694	772	508	672	614	656	604	722	700	638	686	564	664	595	598	772	708	744	598	744	521	734	666	870
225.779	511	526	580	604	521	600	504	658	568	590	762	583	552	600	721	664	641	575	526	640	590	687	519	664	530	628	726	697	548	587	678	768	623	688	601	609	473	560	642	656	678	622	678	413	578	674	578	716	590
225.811	542	615	618	633	722	684	572	698	663	584	651	776	692	553	610	717	690	666	643	619	570	617	530	620	464	628	806	661	439	550	627	449	584	646	677	630	589	605	575	688	630	600	589	642	649	640	578	642	746
225.843	752	586	545	619	759	764	694	678	664	704	548	604	584	780	602	612	641	630	702	661	594	706	646	658	631	589	690	635	515	710	678	688	757	668	580	634	700	569	542	733	664	724	698	712	632	674	655	722	690
225.874	636	598	534	722	622	530	680	621	700	642	594	641	606	686	674	597	690	680	557	608	506	660	621	600	604	640	690	746	581	606	628	587	610	725	650	668	624	584	594	560	648	559	760	592	622	624	626	704	564
225.906	770	580	652	610	552	510	615	719	646	646	724	610	766	686	664	610	619	566	676	611	587	679	477	650	676	670	700	671	636	629	651	625	602	624	654	674	637	588	631	670	708	591	676	635	590	524	628	776	598
225.938	690	702	520	616	672	700	625	592	624	672	696	496	646	674	649	611	768	519	754	635	580	606	591	558	754	698	792	650	647	629	615	577	610	624	742	648	636	683	435	718	559	696	686	505	603	509	682	606	800
225.97	644	618	564	604	652	708	585	654	712	700	573	608	657	587	640	644	665	608	678	600	610	594	655	684	576	598	822	633	565	424	644	547	672	740	628	662	616	566	527	614	630	678	692	716	562	677	704	818	665
226.002	612	754	600	658	680	574	550	730	638	541	590	622	635	592	590	594	686	577	504	642	527	742	561	610	616	585	608	745	617	498	574	670	596	629	650	577	624	668	584	601	716	702	682	632	611	512	634	674	616
226.034	630	620	532	577	662	568	684	646	698	712	562	580	626	590	660	579	744	736	706	663	624	588	620	623	652	756	725	652	500	698	678	609	640	645	616	711	654	690	776	746	598	678	694	685	592	767	750	591	574
226.066	617	580	548	650	680	588	600	662	693	594	594	669	630	790	414	682	668	679	644	670	538	674	688	644	513	647	716	706	483	724	548	549	706	658	535	684	632	704	700	776	577	656	688	604	561	598	671	660	623
226.097	687	544	674	766	624	661	638	744	726	563	616	607	642	619	629	710	666	694	598	559	594	566	704	628	512	630	744	694	610	556	550	785	676	625	710	770	658	630	536	611	616	666	672	622	560	613	590	656	650
226.129	606	683	457	769	766	509	611	690	610	680	650	694	702	607	720	584	750	704	674	658	593	645	498	794	563	692	767	682	595	726	563	652	642	848	608	706	623	810	540	624	672	664	668	615	492	721	650	698	562
226.161	623	656	640	660	604	665	677	609	690	658	694	625	714	569	720	556	846	734	632	646	562	569	626	750	550	628	846	648	549	556	647	685	642	624	760	558	630	637	593	754	579	652	732	649	606	624	650	710	610
226.193	721	670	608	780	678	710	562	718	662	666	675	584	638	692	653	646	696	718	658	664	496	610	553	666	666	702	688	610	552	731	711	608	726	666	772	647	590	672	648	892	660	758	656	710	540	724	752	656	676
226.224	740	613	557	792	672	652	654	678	750	680	618	686	612	646	461	618	721	740	666	668	569	686	720	690	606	624	756	638	579	616	711	550	581	603	688	594	592	731	537	732	562	594	618	605	623	688	748	683	694
226.256	698	646	697	594	584	613	590	750	665	540	718	665	589	698	564	582	714	728	508	642	552	557	580	778	600	645	790	648	604	662	626	656	694	626	712	649	687	704	650	668	525	663	700	620	544	627	577	722	638
226.288	616	650	517	630	696	594	626	648	642	649	658	596	591	622	630	582	670	666	616	704	578	586	630	844	604	630	752	555	500	453	752	458	826	658	632	762	731	598	650	712	670	708	517	682	672	644	488	760	689
226.32	726	475	591	675	625	542	600	653	700	642	624	618	744	704	552	531	734	701	612	602	580	688	600	520	603	590	702	696	578	830	641	750	601	616	706	760	699	746	476	836	690	684	654	697	599	730	554	690	643
226.352	632	684	662	736	617	678	656	575	704	646	708	656	704	838	678	736	598	752	674	606	582	748	628	600	652	693	692	768	646	566	568	752	619	698	636	554	664	690	641	684	549	770	573	671	682	669	702	602	674
226.383	624	573	571	702	666	588	714	634	660	614	684	672	754	732	654	586	750	676	601	632	622	688	562	792	559	646	816	776	642	655	669	802	616	726	513	646	626	638	716	720	598	704	688	597	683	634	836	690	730
226.415	589	654	554	619	668	573	745	688	759	630	702	656	566	672	712	599	746	745	768	597	510	644	517	620	670	614	605	716	624	686	688	533	770	724	798	630	619	760	601	600	568	587	576	690	616	598	740	712	636
226.447	629	580	674	700	754	515	649	591	660	566	552	685	626	822	664	597	600	645	648	625	517	717	624	652	476	638	706	668	615	740	565	642	664	758	663	680	614	744	554	665	606	645	544	648	462	574	618	656	736
226.479	590	648	520	494	683	614	654	555	726	578	639	632	670	588	703	622	820	608	634	672	644	684	581	650	604	632	714	700	513	596	646	776	666	678	800	508	622	634	618	659	793	640	566	746	668	598	652	680	530
226.51	696	574	711	611	782	625	662	595	838	614	690	726	640	624	603	580	715	776	643	672	692	677	616	680	585	700	760	660	548	676	710	661	718	597	688	524	672	666	646	686	721	632	660	684	634	700	550	718	824
226.542	627	622	626	578	656	752	637	590	613	712	688	667	768	832	631	632	748	679	524	662	656	730	630	708	690	686	752	635	628	669	577	676	746	646	682	644	604	670	554	645	628	588	548	509	650	630	656	698	678
226.574	616	678	646	658	734	694	553	656	724	521	687	760	628	664	620	720	638	581	658	590	690	746	548	712	538	808	734	764	492	639	633	628	653	619	632	712	656	592	612	774	572	552	544	573	513	545	566	740	530
226.606	548	688	631	618	644	540	688	668	644	646	596	720	673	710	696	551	748	590	464	639	576	686	692	654	683	570	628	610	662	527	634	620	682	732	654	792	616	688	581	682	665	616	627	628	640	434	599	693	652
226.637	588	654	614	601	523	659	594	538	612	544	595	612	658	600	506	596	694	651	480	566	504	565	472	775	524	504	626	621	510	687	552	567	638	608	666	632	589	618	626	681	440	555	560	538	632	726	558	666	612
226.669	475	663	524	670	754	611	562	700	605	684	662	642	690	586	680	595	740	694	654	538	606	621	624	820	588	618	620	712	536	601	478	628	630	588	496	650	714	762	674	640	713	656	682	708	595	686	582	740	580
226.701	600	688	674	652	698	594	580	750	656	688	688	690	677	678	632	539	658	649	654	606	652	605	624	606	595	596	639	710	543	768	614	557	736	644	744	800	702	768	592	689	794	694	614	714	572	706	613	678	573
226.733	585	616	628	655	620	597	586	660	662	620	601	638	714	653	572	629	607	591	646	670	540	568	614	658	562	682	614	746	609	554	692	512	624	570	672	716	615	681	600	667	648	594	754	558	457	594	525	598	665
226.765	662	667	696	672	725	659	608	619	708	623	602	648	792	632	592	616	720	600	514	575	524	734	591	654	586	664	609	629	702	593	606	546	648	632	624	686	680	764	622	748	706	698	623	652	561	514	587	643	724
226.797	490	516	624	628	652	696	624	563	644	571	746	745	668	655	562	644	752	508	660	602	630	680	638	666	578	702	617	744	618	502	614	567	632	688	744	618	662	782	518	756	549	686	633	640	645	688	759	600	644
226.829	585	658	656	561	670	674	628	684	670	632	592	572	616	639	702	700	768	716	675	729	630	652	568	598	607	618	672	736	617	706	690	760	668	653	552	672	608	658	632	754	728	616	641	608	541	638	708	726	780
226.86	557	542	546	802	600	578	690	591	650	670	753	661	630	646	608	768	802	713	740	630	504	635	602	570	573	762	678	730	536	730	642	633	716	617	705	798	736	658	624	716	680	620	668	780	601	684	630	530	571
226.892	552	638	790	711	676	680	614	738	642	520	680	592	820	581	624	563	661	634	681	686	608	643	644	749	673	733	832	614	650	788	666	652	622	721	715	616	697	632	568	732	611	560	682	806	622	626	650	667	695
226.924	632	568	666	633	762	572	692	570	797	564	666	702	614	558	652	722	705	722	582	589	624	646	581	694	480	496	700	616	682	666	642	499	662	581	598	629	587	732	458	746	684	594	678	600	533	670	526	632	646
226.956	752	476	590	766	610	633	592	652	603	701	595	704	576	748	588	598	790	563	630	604	546	596	536	676	472	542	596	548	528	698	630	638	615	702	620	712	530	714	590	690	568	712	656	713	606	696	690	616	740
226.987	696	622	626	620	792	576	600	722	684	600	623	679	660	676	581	718	834	718	814	634	576	702	505	637	674	665	572	757	628	657	599	623	501	671	752	668	628	708	635	632	688	710	528	722	618	614	674	609	640
227.019	566	661	582	608	676	554	620	615	552	517	553	601	728	802	508	612	683	625	646	586	568	549	561	750	627	631	522	662	430	566	560	529	652	714	706	606	598	704	666	684	544	760	584	738	570	606	648	605	633
227.051	704	624	682	630	599	592	644	642	626	738	720	551	578	592	523	632	592	698	704	746	698	614	629	674	604	622	633	600	617	549	509	664	719	602	619	520	580	662	557	700	611	767	570	668	585	620	744	648	645
227.083	766	638	543	696	696	593	550	626	627	599	757	686	724	716	628	642	806	681	590	650	573	544	531	680	443	682	615	794	658	664	615	564	746	568	740	642	679	572	576	752	530	515	590	736	502	700	640	754	620
227.115	545	642	522	666	609	571	517	546	560	522	580	617	620	639	764	722	723	589	617	666	585	638	555	610	648	524	643	651	595	705	617	594	649	658	722	536	605	670	624	716	665	620	602	691	451	552	599	710	604
227.146	666	700	764	748	745	524	650	524	606	568	648	561	774	648	602	680	768	733	627	760	649	660	579	725	651	698	724	774	646	598	572	626	692	647	668	561	712	692	479	666	740	754	592	692	634	610	718	655	764
227.178	637	724	560	635	664	580	724	744	596	548	620	691	679	658	610	682	714	576	660	654	521	785	646	584	530	654	598	685	641	726	744	499	700	760	780	580	670	708	608	718	608	604	594	740	629	587	652	600	687
227.21	654	636	614	721	630	708	547	656	564	498	739	619	596	651	698	620	838	459	504	658	576	630	556	726	734	726	582	644	515	624	662	593	638	728	688	628	608	597	592	644	557	623	584	587	621	485	574	602	722
227.242	572	538	496	598	690	598	630	608	686	492	558	682	573	550	539	646	599	687	612	616	610	590	624	704	566	652	616	746	564	588	624	665	662	678	615	616	654	692	463	556	710	560	648	696	689	666	634	730	633
227.273	554	722	486	696	628	519	616	560	665	652	550	567	670	491	519	678	720	620	670	630	734	618	544	666	565	684	712	642	640	566	630	588	722	638	710	646	689	756	719	586	552	596	596	668	702	694	694	588	543
227.305	716	614	635	760	610	531	565	720	702	639	614	662	686	610	574	722	647	655	612	800	694	633	635	683	604	716	682	682	652	624	634	609	650	752	698	690	596	734	716	520	824	618	585	632	727	603	667	648	686
227.337	598	500	580	620	535	544	645	578	659	607	488	714	586	554	598	625	650	482	552	618	670	572	607	616	637	648	624	587	651	608	544	591	494	708	744	567	702	607	529	808	536	570	548	650	543	554	674	778	567
227.369	696	638	624	676	639	572	589	546	663	659	750	760	696	688	613	701	794	684	590	769	688	642	650	694	636	694	609	628	629	718	694	624	730	622	628	750	636	712	609	676	728	749	666	772	568	646	686	623	668
227.4	538	538	478	603	694	586	618	567	594	629	670	640	758	708	658	652	688	556	715	668	814	611	686	499	630	538	560	712	590	626	648	628	575	658	638	694	608	509	592	649	662	676	604	732	586	638	624	550	587
227.432	631	632	630	656	583	576	581	606	699	518	468	708	704	571	642	660	758	633	590	630	539	644	668	715	548	802	696	656	730	615	654	600	674	660	677	588	694	652	599	720	667	604	519	655	670	658	734	758	662
227.464	594	626	668	562	672	602	578	543	486	548	744	579	686	756	516	735	747	680	740	736	561	622	652	629	774	716	648	694	498	612	550	576	733	602	668	614	636	657	573	790	696	666	532	566	550	622	686	746	628
227.496	462	554	639	576	782	523	672	670	572	625	784	585	602	624	623	566	772	594	722	598	453	524	659	688	683	570	668	695	447	658	656	586	601	660	624	512	698	620	652	716	655	656	518	613	605	724	540	668	640
227.527	601	608	579	678	658	670	633	658	626	620	654	654	720	684	684	630	658	570	598	728	528	644	734	662	714	685	752	692	714	752	669	654	549	828	686	651	722	796	680	590	700	678	761	658	752	737	680	583	736
227.559	831	628	691	649	652	501	670	662	604	511	625	510	696	700	644	714	705	652	696	674	674	563	658	585	603	754	580	644	661	546	699	571	572	626	720	748	682	674	852	568	594	594	639	626	478	616	633	733	650
227.592	732	620	610	573	776	489	644	589	622	605	646	720	657	691	665	710	702	592	643	637	545	512	778	678	455	640	607	678	654	646	614	597	583	592	710	712	714	655	614	735	656	650	662	597	652	596	778	723	548
227.623	589	587	610	621	720	614	562	628	554	582	648	740	780	603	580	686	759	773	682	694	574	589	575	622	649	606	710	580	618	666	638	748	672	567	772	644	670	614	574	774	667	722	636	688	592	454	667	655	690
227.655	742	624	744	656	690	626	726	774	614	609	714	744	804	598	616	740	758	706	714	740	601	786	663	597	607	748	646	772	594	688	673	682	674	669	798	504	580	666	710	752	598	688	590	648	682	622	643	666	652
227.687	634	573	754	630	633	560	649	664	648	683	548	800	826	653	625	642	662	726	836	728	634	614	706	614	562	680	642	625	600	724	656	674	704	676	668	564	726	762	670	672	743	764	669	690	667	762	750	808	623
227.719	636	454	614	698	742	596	788	620	604	600	614	498	756	557	620	772	782	657	774	700	571	651	624	730	680	602	477	650	512	541	650	509	560	638	638	684	627	536	661	638	653	577	706	600	566	717	787	569	734
227.75	694	671	600	628	788	633	578	620	553	562	622	586	708	614	700	648	662	681	654	586	664	748	704	684	666	707	575	667	587	575	644	542	654	602	566	634	676	682	630	520	696	621	665	668	654	545	722	740	746
227.782	694	660	578	728	724	591	676	796	766	723	622	674	624	704	544	786	706	768	614	722	597	608	790	652	764	594	594	734	642	688	712	640	774	774	808	656	613	705	609	650	602	612	556	770	661	564	704	714	740
227.814	776	527	664	660	604	648	681	603	722	618	698	583	661	659	589	688	703	600	653	754	679	644	537	698	716	760	730	700	609	633	702	644	570	568	591	605	585	646	758	662	736	710	566	672	746	680	633	696	660
227.846	678	658	684	570	624	640	624	520	698	652	623	679	596	574	627	618	646	630	596	642	650	611	744	634	541	739	773	646	469	590	650	672	586	640	688	604	558	593	622	617	614	594	596	680	556	669	754	716	742
227.877	584	528	632	766	668	590	692	758	722	661	570	707	816	716	522	700	730	670	694	826	676	607	615	702	732	642	630	532	692	614	768	548	644	569	615	699	712	699	618	696	607	624	568	594	602	643	678	652	814
227.909	588	614	613	688	766	578	694	648	740	558	591	444	534	587	514	645	618	638	598	610	714	573	653	562	549	604	534	712	584	646	656	672	652	584	688	687	654	670	546	618	666	642	598	654	548	694	678	630	541
227.941	599	586	664	622	694	657	630	535	633	629	636	772	717	760	766	556	784	792	596	710	462	720	714	636	774	686	709	650	559	593	603	611	694	508	733	503	676	660	580	574	628	613	668	623	636	545	688	618	671
227.973	672	544	622	641	602	495	578	572	586	662	572	680	894	656	578	694	710	618	702	646	620	765	616	690	638	766	581	742	650	540	616	666	638	638	602	583	678	608	561	573	672	662	556	674	546	584	704	714	683
228.005	664	651	647	674	746	502	658	586	616	615	575	560	738	726	588	692	608	608	713	707	502	620	539	581	630	661	603	715	672	566	622	604	704	638	621	591	700	724	610	481	666	615	634	674	602	549	634	604	672
228.036	470	549	700	566	750	474	537	648	504	579	630	652	591	670	534	618	750	670	596	752	626	624	644	698	574	577	433	619	632	500	652	567	604	491	586	606	592	715	744	581	756	639	570	549	594	686	597	654	714
228.068	489	624	567	750	684	593	600	712	590	475	630	670	591	616	551	664	640	780	709	806	634	691	826	628	580	596	634	638	684	645	724	542	534	692	678	548	672	609	632	662	643	652	750	618	594	615	644	636	730
228.1	602	796	528	670	574	619	654	648	666	650	596	664	646	692	671	746	718	774	732	612	629	710	657	631	613	580	698	620	678	648	591	680	688	604	560	640	597	621	720	686	608	718	626	578	590	690	742	676	750
228.132	764	576	598	530	608	592	703	566	540	529	600	554	728	551	594	740	689	764	634	682	669	745	700	656	667	602	684	590	618	666	540	539	578	694	644	740	707	764	679	676	674	651	420	642	732	467	708	748	660
228.163	572	554	530	588	596	427	531	674	586	616	674	578	652	707	642	712	626	647	652	642	632	648	574	506	574	583	645	535	681	516	674	660	668	649	614	618	614	596	560	632	523	616	625	622	592	632	728	693	698
228.195	637	628	626	772	620	553	656	670	679	682	648	710	676	696	604	598	644	429	830	586	668	572	730	736	614	698	689	578	622	602	778	646	580	576	473	724	747	682	656	775	610	672	542	579	640	670	674	672	740
228.227	590	554	529	627	472	467	682	618	683	596	599	573	781	557	545	655	683	459	744	582	578	519	531	578	768	670	578	670	586	621	688	618	640	603	595	557	696	694	626	669	618	603	624	626	542	668	586	654	704
228.259	614	487	505	630	564	611	660	742	650	698	672	686	684	666	594	789	576	686	614	525	683	636	749	668	698	607	628	577	678	567	634	650	720	561	736	756	806	650	645	656	732	688	720	642	691	524	635	575	684
228.29	463	651	624	640	684	536	591	536	729	589	515	559	596	721	633	774	780	633	854	694	569	641	606	560	620	554	682	587	630	660	641	668	460	684	636	720	614	654	716	662	726	654	614	672	724	521	630	677	744
228.322	640	626	628	644	618	625	526	592	602	726	557	676	645	600	624	692	690	662	572	730	646	574	716	660	689	616	636	523	668	598	615	630	792	550	564	714	696	670	581	728	636	692	496	641	633	650	606	668	586
228.354	548	596	684	702	648	483	632	588	604	498	558	589	648	600	619	652	714	612	598	640	593	689	580	662	541	692	540	551	718	645	627	645	590	706	635	672	682	700	564	640	530	552	653	702	794	667	704	774	562
228.386	582	648	652	606	607	742	545	623	714	588	606	561	648	684	545	662	608	678	640	640	684	609	672	698	618	632	624	626	660	705	651	661	672	670	522	641	666	664	650	612	605	648	648	760	588	639	588	656	790
228.417	566	563	638	678	686	600	670	682	608	572	647	606	726	629	600	680	658	730	806	603	588	580	531	595	555	562	682	600	610	598	615	552	620	603	770	774	666	592	700	666	621	598	612	718	644	577	670	665	519
228.45	644	564	790	750	548	530	622	640	562	554	626	644	592	784	534	608	594	584	576	614	554	648	631	732	576	786	559	582	642	503	688	559	656	613	745	574	548	591	642	712	698	556	600	642	625	565	648	595	647
228.482	546	586	482	677	620	561	640	542	672	584	636	676	806	561	569	620	627	714	684	650	658	543	582	700	677	724	687	665	656	579	601	544	684	638	744	682	650	611	650	526	627	632	619	622	586	752	634	656	652
228.513	561	549	700	649	610	719	577	612	690	521	566	648	548	718	596	604	792	600	681	586	624	698	582	608	712	704	731	612	546	648	589	669	622	706	776	629	624	662	577	615	706	563	583	574	562	576	580	529	636
228.545	688	697	604	725	682	502	744	543	662	616	646	734	641	696	682	700	696	514	650	720	655	618	595	756	640	792	708	590	618	548	586	596	740	647	682	740	602	718	674	604	580	640	585	710	579	667	742	686	692
228.577	726	648	585	776	593	680	638	524	706	546	754	698	702	690	670	598	756	622	752	746	716	655	589	666	650	635	638	670	704	642	716	593	670	650	659	642	548	720	647	790	596	611	604	662	582	632	592	722	598
228.609	690	750	774	700	658	612	750	734	512	628	617	678	692	612	688	640	752	740	660	606	711	746	663	656	497	673	777	852	597	730	704	625	769	854	712	600	752	697	838	720	669	758	574	669	625	704	734	664	740
228.64	520	560	559	664	606	460	774	688	692	676	590	619	696	677	605	783	752	436	572	732	632	595	730	708	628	671	668	522	682	539	678	570	582	668	598	608	646	773	553	620	689	601	594	720	722	621	696	778	632
228.672	768	550	610	644	621	570	736	651	616	676	643	636	743	714	700	528	710	572	587	708	616	550	555	687	642	710	710	604	605	613	632	514	642	674	546	524	689	656	617	728	624	602	626	718	757	594	724	609	704
228.704	572	513	633	740	580	654	520	617	575	696	570	672	605	718	651	650	598	778	644	632	652	564	708	628	633	698	738	663	510	621	632	597	640	615	653	607	568	584	603	628	544	690	577	750	626	576	578	725	666
228.736	633	652	706	788	608	588	780	625	622	637	735	632	592	556	561	628	856	619	594	749	680	602	591	735	642	604	606	604	427	760	682	688	593	798	631	590	690	624	555	594	809	652	610	562	774	544	750	660	565
228.767	593	630	632	641	670	552	580	594	721	505	535	774	676	600	676	654	473	629	758	638	612	590	576	620	622	625	559	677	537	634	592	482	664	571	658	575	720	648	665	670	552	553	674	748	502	708	620	692	694
228.799	574	726	598	746	722	545	571	752	603	510	526	540	772	678	668	584	622	620	618	708	776	718	728	720	748	702	596	680	641	752	676	598	592	776	668	647	778	680	573	646	644	675	632	772	685	786	779	690	718
228.831	665	548	666	632	668	491	572	556	656	518	690	768	652	702	637	738	732	554	684	732	622	684	567	544	489	562	660	670	511	706	606	565	668	674	694	637	702	684	623	706	720	806	616	716	746	623	659	762	758
228.863	694	670	644	718	642	537	748	560	586	397	454	742	788	663	612	816	714	638	620	674	565	635	530	688	578	616	651	681	700	508	712	650	570	710	592	778	724	752	698	672	648	683	594	710	812	690	650	662	690
228.895	608	654	698	660	684	542	638	465	650	672	690	614	786	723	564	726	738	539	567	788	639	591	583	717	522	558	662	575	580	705	560	498	602	726	637	660	496	646	666	632	634	633	608	604	587	605	734	476	694
228.926	692	636	794	680	656	528	672	638	766	448	556	590	650	664	510	717	782	658	684	611	642	626	682	718	696	680	633	668	682	694	672	517	732	564	638	663	560	662	567	578	714	610	684	692	563	670	754	690	702
228.958	599	640	688	758	728	611	593	594	704	582	642	700	652	758	593	578	746	675	744	702	653	608	621	635	750	618	744	766	646	716	653	550	565	615	656	812	618	576	629	568	523	617	584	749	673	790	618	672	695
228.99	635	806	686	670	802	673	517	600	699	626	649	700	724	569	756	730	592	632	712	744	709	712	684	789	635	712	637	626	522	640	737	590	792	694	722	714	702	692	654	682	724	652	549	798	816	653	616	698	616
229.022	740	637	580	638	678	532	726	577	630	699	536	688	664	616	668	774	746	684	645	638	482	771	742	722	599	700	700	662	654	621	690	556	694	607	678	671	664	610	736	607	582	670	513	802	643	714	752	726	728
229.053	589	696	646	634	647	746	694	880	654	631	676	695	710	721	635	702	646	643	722	638	719	671	582	682	631	818	596	612	584	594	732	466	655	748	720	766	646	612	581	632	806	636	754	728	788	584	730	810	609
229.085	596	696	718	796	555	576	784	708	738	624	634	742	748	605	618	726	718	698	653	734	620	659	669	704	661	648	645	786	638	666	712	578	592	588	790	656	734	694	643	786	765	746	692	651	629	646	698	664	724
229.117	598	720	666	668	576	447	762	563	710	566	680	658	706	664	527	660	572	670	514	682	716	652	608	695	561	630	620	551	556	626	714	506	581	632	643	668	495	709	572	548	558	621	544	623	752	594	660	650	556
229.149	482	642	704	720	702	696	712	666	578	646	508	606	648	649	630	700	712	591	671	761	616	630	666	670	636	589	575	604	564	556	814	586	731	642	582	744	600	532	559	582	664	756	462	652	680	497	686	654	740
229.18	762	562	628	732	673	553	669	554	654	619	682	675	774	711	758	716	662	626	451	662	782	646	586	635	566	710	659	644	770	627	623	516	752	701	699	727	718	536	662	529	593	710	734	644	678	560	578	629	714
229.212	682	798	710	655	645	619	680	642	586	567	563	676	700	763	636	732	692	637	728	764	694	617	670	696	690	556	596	637	515	682	776	604	742	621	677	618	778	696	579	682	601	694	644	623	676	664	704	610	840
229.244	546	690	685	690	620	642	698	519	612	611	576	627	560	648	582	603	656	567	571	677	621	713	647	666	520	639	554	742	706	650	676	624	701	712	732	470	704	630	571	624	543	453	598	610	757	648	564	587	650
229.276	638	690	662	710	656	535	644	643	599	696	717	658	656	599	743	640	812	567	685	702	680	834	752	658	648	712	718	634	638	672	752	769	727	630	707	672	632	647	633	678	708	766	663	638	722	648	647	601	762
229.307	526	740	587	788	609	704	584	634	581	556	517	664	569	635	514	700	515	631	526	727	660	688	471	652	532	668	685	734	750	634	524	497	674	602	690	621	677	606	664	636	648	614	559	742	710	604	620	544	738
229.34	592	706	713	645	658	595	754	560	641	546	553	727	762	599	626	540	694	640	890	634	696	594	722	724	523	721	574	716	654	748	528	650	681	714	633	722	601	540	651	590	712	656	658	692	529	686	714	595	656
229.372	597	587	674	648	610	656	740	489	538	597	531	756	606	694	633	639	712	592	868	746	570	736	626	790	605	712	702	624	523	654	693	578	632	602	529	618	551	578	664	574	585	724	647	622	695	592	667	633	534
229.403	623	609	576	523	698	590	714	599	753	542	612	583	653	608	546	607	628	515	532	563	671	674	610	571	552	650	568	564	718	680	724	500	637	592	556	679	696	694	607	611	654	673	706	674	599	583	625	545	650
229.435	454	731	635	674	656	693	616	704	664	498	730	646	660	727	523	707	650	582	870	804	578	724	670	642	627	700	614	706	636	686	762	752	594	640	617	671	568	620	661	664	612	702	579	734	774	624	658	603	720
229.467	584	668	710	628	694	528	618	610	519	697	646	752	703	735	604	665	638	724	632	628	632	587	704	612	592	553	678	620	628	571	670	612	686	667	656	648	748	556	699	434	702	710	618	760	588	653	638	662	656
229.499	566	700	599	656	682	628	612	598	662	630	618	629	644	602	666	576	731	577	732	764	661	671	552	566	595	776	668	738	692	608	692	578	687	658	690	738	684	606	538	546	578	600	627	749	610	649	643	638	626
229.53	640	665	633	700	664	650	644	593	649	574	584	776	712	830	626	688	706	688	592	637	562	710	600	652	561	688	603	556	726	643	718	592	720	646	682	584	704	669	557	558	626	780	607	696	774	644	684	730	563
229.562	522	627	592	574	618	657	650	636	711	573	608	680	654	774	657	746	744	469	700	697	710	730	596	620	548	686	664	680	560	777	762	628	654	666	644	539	615	534	617	590	500	614	584	758	629	688	604	598	859
229.594	643	611	599	645	634	662	710	635	547	530	671	507	754	659	590	628	632	682	720	694	497	584	516	622	632	638	696	669	652	569	578	526	682	702	522	601	622	606	704	565	696	686	588	782	720	607	631	613	806
229.626	698	623	602	679	608	556	685	595	567	602	667	592	790	743	664	643	804	560	689	666	638	724	615	681	566	598	694	656	696	730	623	584	749	599	646	588	731	678	573	457	592	614	637	704	714	610	640	574	756
229.657	534	664	762	645	694	582	563	582	653	654	737	632	610	522	588	642	726	543	664	738	624	648	718	704	640	636	629	588	610	693	663	509	634	702	615	523	598	604	540	686	582	567	563	614	678	533	626	566	606
229.689	577	708	666	620	656	576	679	654	713	624	567	570	686	804	732	667	679	670	662	696	726	732	621	798	618	700	662	712	716	618	700	603	610	713	724	538	597	790	700	625	532	845	730	676	662	708	762	627	703
229.721	601	695	640	610	738	638	676	618	566	578	654	699	572	820	716	707	692	712	770	662	591	568	580	638	628	710	720	616	656	592	583	563	690	692	600	620	700	562	638	666	728	732	640	634	750	661	690	645	742
229.753	570	624	682	724	618	536	678	662	766	619	584	677	591	742	528	696	668	605	756	674	644	698	662	686	636	648	594	608	696	539	728	599	713	668	646	692	657	702	585	620	644	658	569	663	666	668	732	669	608
229.784	646	636	634	694	628	620	630	624	710	654	634	778	632	811	708	754	792	740	660	850	782	714	488	574	568	648	740	708	613	664	762	604	590	780	565	742	615	686	676	576	662	696	566	538	664	604	770	628	580
229.816	660	600	606	654	710	631	654	652	724	492	637	606	756	762	594	796	644	649	670	650	708	633	660	590	641	603	677	580	678	592	758	521	714	630	619	574	598	628	712	712	642	672	669	679	656	722	746	530	654
229.848	616	632	656	658	600	530	820	688	614	603	596	674	628	628	666	668	698	702	788	653	685	592	608	658	545	636	764	594	717	692	728	546	664	680	518	619	608	631	660	655	639	626	684	714	778	537	735	694	712
229.88	622	748	566	621	697	494	622	678	683	523	532	738	518	690	630	611	654	563	816	666	694	643	698	584	584	705	604	622	680	586	780	604	591	557	700	686	704	620	615	558	532	640	542	644	566	513	640	628	612
229.912	603	739	710	748	748	630	732	589	746	530	612	554	545	686	702	502	618	633	850	677	588	648	692	722	688	692	748	627	592	816	716	760	715	605	760	700	610	715	588	696	728	700	558	690	674	633	848	595	772
229.943	636	598	642	618	628	660	575	711	643	495	599	558	727	690	629	706	706	652	680	700	625	634	758	748	498	628	652	586	731	608	674	552	542	574	720	684	631	639	712	558	541	722	522	734	605	666	670	579	601
229.975	605	568	632	608	596	608	700	476	606	592	562	620	596	638	628	664	710	670	694	623	784	647	634	672	593	696	652	664	697	610	706	634	758	638	618	678	684	543	623	598	628	661	630	607	686	640	700	649	646
230.007	716	617	704	608	610	600	636	696	608	732	545	680	665	706	683	724	602	620	730	600	777	752	680	651	639	650	806	633	732	556	618	587	616	633	646	635	622	639	712	606	653	652	720	740	708	754	556	662	632
230.039	638	648	630	656	686	606	681	643	650	640	658	713	580	682	570	638	554	628	696	638	668	667	632	632	595	648	651	678	724	701	742	583	694	670	728	760	630	544	642	530	581	630	595	714	762	594	692	548	613
230.07	573	697	744	587	738	538	728	659	677	704	558	826	681	626	585	736	788	760	706	700	694	702	623	708	608	740	756	713	720	692	718	760	642	643	805	598	725	716	674	724	667	611	659	784	782	595	678	572	606
230.102	689	788	591	598	620	557	623	596	648	614	728	599	666	658	551	794	802	746	684	600	612	716	667	686	670	655	505	617	702	702	643	628	624	683	684	741	680	844	638	607	573	610	604	764	757	604	662	598	708
230.134	662	760	758	692	658	632	710	658	556	656	658	794	624	706	716	694	766	684	778	786	780	722	608	724	640	638	624	621	664	658	778	518	670	736	688	594	846	646	604	651	780	692	670	612	718	670	702	535	680
230.166	548	686	692	704	677	640	742	792	728	650	550	666	577	613	607	673	734	545	688	636	666	700	599	682	629	604	645	605	609	592	710	520	704	669	539	672	702	576	704	628	729	630	543	758	579	550	664	662	664
230.197	618	682	754	832	734	649	662	644	615	670	597	579	742	654	734	752	676	608	572	612	824	694	656	719	578	719	680	682	666	718	587	656	588	678	648	606	582	654	681	517	774	744	552	748	618	598	854	704	662
230.229	562	625	640	620	574	587	704	615	686	657	643	656	674	686	750	774	768	685	674	744	761	667	626	712	480	720	699	500	698	674	546	496	628	743	758	657	778	640	656	603	552	684	710	746	912	584	684	630	604
230.261	678	680	640	582	794	686	638	546	588	600	748	674	769	734	517	548	766	622	643	511	780	634	634	588	614	625	740	704	760	684	692	600	626	618	730	645	562	655	603	611	600	564	531	626	650	691	714	704	694
230.293	634	708	618	784	598	655	680	608	692	704	704	712	686	868	499	578	696	584	788	726	641	710	584	788	582	552	684	653	590	544	666	494	554	741	638	702	672	684	616	656	659	572	578	618	570	604	609	667	732
230.325	756	710	725	592	664	584	615	702	606	677	648	581	728	730	543	736	848	656	824	749	578	618	674	518	616	581	726	656	784	706	574	562	740	656	658	706	622	604	654	722	641	587	612	743	592	691	818	786	740
230.357	650	714	553	632	540	563	674	604	660	570	512	652	658	658	641	714	718	647	747	658	582	674	664	579	695	766	700	473	672	668	644	548	626	698	716	554	629	538	780	586	657	704	602	703	686	700	708	678	687
230.389	611	582	684	490	702	702	664	496	722	692	664	724	742	712	661	762	708	802	716	525	624	688	686	580	633	702	612	648	642	589	676	527	682	699	684	703	695	702	649	624	534	602	576	746	690	624	584	542	689
230.42	686	628	788	524	656	725	668	706	589	714	607	460	620	696	569	644	651	612	720	632	666	638	656	666	596	684	588	538	636	674	562	614	674	763	668	703	610	684	744	585	571	684	662	720	512	611	774	609	610
230.452	604	640	690	582	634	631	674	618	618	596	608	678	559	607	547	728	802	710	730	602	710	615	692	634	745	618	608	579	689	662	727	569	650	682	641	532	774	609	734	666	568	701	538	618	848	551	802	704	682
230.484	630	610	690	614	782	644	702	521	696	696	644	665	574	651	616	704	635	756	628	621	750	686	692	578	678	736	686	620	649	668	644	609	612	766	589	699	650	696	612	636	616	720	588	826	792	597	760	616	780
230.516	601	520	624	693	744	520	618	617	611	606	575	704	572	794	586	682	661	660	706	680	634	684	670	635	656	666	748	612	745	573	652	738	703	686	756	544	692	534	736	604	514	602	521	612	636	477	790	658	692
230.547	664	625	638	634	640	679	681	571	606	582	543	590	646	694	584	648	812	766	579	649	736	637	666	714	590	554	722	760	694	650	778	632	740	722	636	646	690	610	595	525	650	662	556	764	720	694	685	638	678
230.579	738	606	714	607	655	638	706	495	654	586	669	520	614	716	613	650	647	572	746	693	732	680	597	627	752	674	651	620	693	682	634	652	658	668	716	518	718	568	710	564	648	623	606	816	714	734	734	640	628
230.611	572	619	631	648	659	591	655	625	714	656	730	610	522	714	572	658	708	524	680	660	567	686	618	626	623	601	734	616	648	614	623	666	700	658	536	552	582	564	602	569	654	638	475	744	720	641	604	585	716
230.643	669	622	648	770	603	652	556	646	628	623	633	642	718	638	684	634	618	675	666	708	661	642	658	744	567	637	704	796	680	628	644	690	680	712	760	634	659	648	660	534	700	650	674	750	678	628	762	701	688
230.674	585	663	619	742	734	628	680	518	768	629	660	715	605	712	662	642	790	635	722	702	756	566	668	593	643	689	722	728	771	600	682	647	718	813	514	562	587	570	714	710	558	732	684	628	627	654	680	727	618
230.706	589	680	776	571	650	700	651	519	584	609	480	634	668	676	600	746	739	694	724	550	708	714	550	587	648	629	589	596	573	704	538	710	650	712	481	577	474	565	623	696	581	666	587	727	636	692	597	560	655
230.738	575	648	653	630	716	690	820	682	804	603	646	758	754	639	530	692	686	758	726	604	726	731	617	668	633	560	620	596	659	634	577	603	610	740	622	738	544	680	760	612	570	487	584	716	766	609	796	589	656
230.77	617	692	648	790	686	671	634	698	682	642	674	656	676	754	592	652	646	714	774	639	764	732	704	621	590	725	582	636	654	669	688	594	706	705	652	638	624	678	684	585	470	694	579	742	710	675	752	684	691
230.801	615	778	626	671	683	406	688	556	634	541	636	588	708	623	580	718	698	728	709	561	674	571	547	666	549	668	607	731	584	678	702	738	545	660	629	580	638	654	662	586	634	741	601	643	708	738	636	720	717
230.833	545	618	672	596	686	736	688	612	608	485	599	782	672	770	614	618	730	539	708	600	645	750	697	600	540	720	637	638	718	581	663	578	608	602	664	668	686	569	562	641	589	550	600	789	600	576	633	638	594
230.865	612	568	758	622	728	670	804	645	746	662	642	646	668	784	582	810	656	594	796	614	710	706	726	639	566	648	700	655	738	586	593	585	680	698	780	710	738	601	614	650	602	660	704	740	752	621	662	541	674
230.897	504	656	678	686	656	658	639	654	724	730	548	700	533	724	570	674	768	562	684	603	665	741	580	630	628	689	535	574	684	726	631	638	828	649	692	697	754	640	676	618	677	636	566	706	670	694	718	577	624
230.929	509	752	631	623	765	764	774	507	598	751	629	803	638	623	544	572	746	697	645	531	728	789	678	721	600	666	744	732	738	613	660	626	699	666	694	595	702	572	776	604	638	526	674	510	654	646	549	602	771
230.96	596	672	710	698	596	557	612	678	684	702	702	619	622	583	504	770	683	708	796	662	600	647	724	648	574	742	695	632	768	578	810	600	758	884	614	600	702	572	516	654	720	524	566	680	676	684	669	644	638
230.992	653	624	618	650	579	528	636	684	568	603	626	680	740	720	575	744	666	592	620	700	714	698	662	595	589	624	630	714	686	696	667	575	602	740	605	573	549	702	633	634	722	560	702	724	600	562	702	584	574
231.024	487	611	578	646	706	658	632	658	550	605	658	732	624	710	562	647	579	642	758	708	637	672	434	648	604	662	649	628	740	652	656	827	688	838	596	758	704	846	762	632	581	596	570	666	722	602	704	623	688
231.056	676	674	782	688	617	668	671	606	766	649	552	604	644	766	743	746	656	730	734	678	781	668	631	660	660	610	605	719	608	822	671	600	544	782	586	655	658	818	567	673	642	690	634	644	631	764	750	652	624
231.087	682	698	701	590	593	632	636	699	636	532	584	656	634	758	748	644	591	634	675	752	718	684	604	683	638	639	644	721	726	676	708	644	806	782	676	582	698	641	738	713	732	640	544	735	667	506	626	826	660
231.119	550	624	648	688	587	485	551	618	550	602	578	692	562	638	640	697	764	578	662	726	792	738	680	694	664	585	650	688	550	700	676	628	770	677	692	641	607	563	705	624	584	602	682	612	563	540	667	620	664
231.151	569	791	732	616	666	582	506	534	682	651	559	678	638	576	614	588	740	668	723	712	659	607	694	618	662	570	744	632	652	642	680	764	741	716	656	574	684	568	728	604	614	604	590	632	670	591	722	529	598
231.183	548	774	769	599	611	609	742	646	743	778	600	724	820	554	620	694	610	682	660	658	694	691	702	687	760	586	587	746	672	697	596	603	728	751	642	616	834	794	782	760	640	649	600	710	729	746	694	534	598
231.214	688	732	710	672	562	608	626	690	588	576	604	707	590	800	609	693	624	682	756	718	704	668	616	696	516	788	644	710	682	664	565	704	811	603	559	582	664	597	667	604	658	463	636	589	722	677	802	441	660
231.246	526	567	630	757	802	546	690	684	652	726	654	668	638	714	570	558	606	647	642	690	696	646	638	601	643	579	726	796	639	636	549	643	722	800	551	634	676	706	550	686	531	682	594	643	577	520	722	629	718
231.278	626	585	681	704	771	546	602	764	680	620	646	702	746	714	636	678	788	574	467	648	714	647	678	527	608	655	652	650	747	732	602	714	644	629	702	766	626	596	687	582	638	615	586	668	659	611	584	552	568
231.31	566	762	616	618	613	796	526	605	576	517	612	636	568	664	596	766	594	650	576	650	782	622	529	477	618	660	544	744	738	726	676	550	700	758	566	612	604	738	758	574	740	488	636	602	690	580	612	529	554
231.342	630	576	718	648	577	669	631	643	652	569	633	594	818	742	580	622	782	652	626	650	642	724	704	587	567	692	710	626	700	614	662	577	588	742	680	603	632	736	616	642	582	686	634	696	690	550	572	576	683
231.374	672	738	649	691	670	482	655	506	659	664	656	612	585	654	574	572	780	716	680	669	722	683	628	736	745	664	615	712	634	575	641	674	666	756	614	709	674	679	722	716	596	536	690	610	710	692	596	682	664
231.448	644	598	752	906	684	678	748	568	721	620	610	585	700	758	708	716	744	632	744	608	753	698	644	594	728	736	700	656	814	708	630	782	774	794	518	672	694	706	742	711	737	712	792	828	744	770	660	696	796
231.484	706	690	754	724	750	548	672	700	682	636	674	638	744	738	630	673	642	678	700	788	638	630	630	582	743	741	619	625	704	764	676	655	740	706	732	792	852	642	772	549	716	671	590	824	702	740	563	648	610
231.519	764	750	752	669	696	573	727	696	679	670	682	668	717	690	664	592	784	576	680	658	814	662	635	620	499	706	591	592	660	750	638	752	810	852	602	712	681	680	695	728	670	612	684	822	788	784	682	764	759
231.555	560	666	744	798	709	678	652	690	670	602	612	642	698	792	652	680	752	722	766	712	704	621	591	635	604	698	658	666	780	742	548	809	754	772	782	560	650	636	724	679	700	664	638	574	658	670	680	654	670
231.591	728	694	604	862	662	566	776	782	609	708	527	526	564	716	850	602	644	721	806	486	654	705	658	531	710	792	585	620	727	712	667	792	706	812	678	714	752	710	760	630	699	687	706	754	800	720	651	570	558
231.626	598	728	730	760	601	720	724	678	725	680	684	660	586	640	518	733	735	624	610	577	639	584	610	772	606	724	708	578	697	675	606	619	612	742	604	750	658	699	716	642	721	552	678	692	652	612	686	626	653
231.662	494	832	754	641	732	584	764	664	820	638	602	696	654	762	738	742	762	812	798	597	698	658	804	648	664	708	650	642	734	666	600	650	902	900	612	656	758	742	746	684	748	598	635	852	776	626	738	682	750
231.698	676	648	719	745	754	622	657	754	622	675	565	639	742	580	537	666	796	772	621	572	672	609	722	697	710	714	593	750	644	638	620	686	886	818	653	739	642	624	680	594	643	684	725	709	736	710	620	578	676
231.734	706	818	730	652	758	624	588	674	750	608	588	704	724	778	666	664	714	693	758	626	856	630	668	588	646	818	768	662	711	782	690	680	782	732	608	708	716	597	716	714	684	619	680	768	724	788	632	816	770
231.77	692	806	682	712	584	571	586	640	580	690	524	668	788	656	686	738	768	528	712	704	834	584	644	576	728	916	583	646	652	602	678	654	718	652	726	796	664	718	680	588	820	642	684	618	756	668	618	582	672
231.805	650	620	595	665	653	613	624	658	756	592	682	756	584	708	598	557	808	626	778	728	683	764	514	718	788	796	618	678	670	798	612	684	722	652	736	704	720	750	701	712	724	592	685	702	708	794	681	666	662
231.841	615	640	778	606	614	535	656	616	612	709	634	686	636	672	638	836	880	770	698	632	644	602	750	604	701	602	658	701	530	562	632	540	798	708	634	545	719	676	712	682	552	763	640	800	672	752	572	752	593
231.878	646	754	712	662	668	730	602	796	638	810	612	680	710	774	663	770	688	688	692	724	754	700	758	649	770	655	646	704	676	772	716	692	802	742	602	710	848	614	780	734	800	794	702	700	712	738	766	760	752
231.913	626	616	694	763	704	519	535	608	574	702	733	649	580	490	558	600	626	660	669	818	696	622	748	619	656	754	564	654	686	740	505	725	688	681	648	644	630	606	716	712	580	551	676	608	768	708	722	734	636
231.949	572	667	784	602	583	564	576	688	624	646	732	746	618	673	613	630	598	612	702	722	752	580	760	686	694	682	621	606	834	716	617	605	782	856	716	638	814	776	632	650	682	706	771	680	658	662	675	726	554
231.985	784	748	706	714	678	698	645	690	664	673	555	688	746	632	786	782	764	752	754	512	684	612	643	548	540	614	592	578	635	668	604	626	708	600	580	728	780	686	738	652	618	756	646	734	704	672	619	714	740
232.021	565	656	702	652	765	561	736	594	609	746	488	629	770	707	720	766	622	690	730	564	644	604	708	712	758	698	599	624	690	756	550	698	712	840	696	598	650	700	584	602	652	745	648	716	574	726	730	641	618
232.056	718	730	694	630	694	613	623	602	570	665	660	663	740	718	723	681	633	728	666	800	714	620	636	602	574	713	588	742	759	664	744	756	762	792	696	748	782	721	768	652	838	643	704	747	636	782	592	642	736
232.092	646	642	688	737	562	631	596	748	748	693	770	620	654	772	545	699	728	752	752	593	654	682	708	546	583	611	682	606	558	748	736	612	824	700	626	790	717	708	760	685	656	564	684	682	668	732	646	622	624
232.128	692	638	714	858	710	583	592	636	537	716	642	722	578	672	621	665	748	762	700	712	702	679	650	634	561	850	548	690	666	668	644	776	736	820	656	606	719	624	724	686	674	597	565	746	708	768	742	638	680
232.164	638	788	766	720	668	607	844	648	676	736	506	736	646	748	675	676	784	786	816	718	714	672	643	512	620	880	776	594	718	660	600	670	810	752	736	670	654	722	606	774	730	518	744	694	670	721	694	737	560
232.199	519	584	790	636	622	661	622	631	668	604	678	726	709	618	724	604	690	730	671	686	742	617	761	654	760	780	598	654	770	726	648	678	688	648	710	738	730	732	663	660	678	762	665	740	652	725	630	676	694
232.235	686	788	710	646	742	597	688	794	533	716	561	608	738	694	678	786	728	792	672	670	580	686	573	684	678	703	726	576	688	714	652	652	720	760	666	762	607	740	658	690	562	542	696	712	638	722	639	734	587
232.271	670	730	672	704	870	704	784	632	706	714	595	664	750	680	678	693	680	710	764	696	766	668	748	746	668	726	729	650	726	789	677	624	780	713	598	649	648	704	772	722	750	676	576	736	630	800	563	718	716
232.307	666	586	622	720	680	646	584	649	596	644	594	684	612	470	680	674	679	684	610	596	684	576	768	626	644	681	538	584	687	624	546	699	694	728	660	724	616	721	586	562	628	614	634	650	646	786	680	662	660
232.342	654	622	615	770	659	664	616	762	623	656	576	496	730	635	663	747	746	734	590	700	754	656	834	622	688	700	726	645	692	758	664	686	776	778	706	754	754	666	741	712	688	666	758	644	588	756	706	655	653
232.378	643	688	740	702	574	682	642	562	493	688	678	598	591	644	664	658	587	678	782	680	688	718	682	666	650	770	629	658	655	652	627	744	722	657	690	684	650	822	704	731	588	576	610	745	648	822	538	706	625
232.414	712	702	703	631	672	666	724	604	524	755	702	728	568	686	682	716	679	714	614	636	582	755	858	666	720	726	668	672	740	710	598	688	794	728	736	670	696	740	704	744	806	670	677	670	578	778	692	714	705
232.45	528	666	634	716	720	565	752	748	612	648	492	514	525	672	489	669	630	648	762	670	603	548	612	619	706	716	660	630	634	591	539	678	826	740	712	642	732	648	642	621	555	626	674	622	674	654	604	642	610
232.486	678	758	637	728	606	643	603	680	602	680	578	678	716	776	544	654	743	689	680	695	694	622	614	666	696	574	616	606	724	654	640	661	795	715	665	782	794	876	558	610	661	598	676	740	693	747	568	686	568
232.522	676	758	674	662	666	590	672	700	702	653	583	585	698	728	616	755	718	669	630	624	567	543	846	656	606	736	650	616	686	594	548	682	784	640	587	736	791	774	648	616	760	698	760	598	644	696	612	638	672
232.558	641	556	668	637	765	640	610	634	640	556	690	678	592	656	641	656	770	671	646	668	613	531	619	652	609	590	577	508	671	623	561	636	668	710	632	711	748	704	612	552	800	573	700	746	550	588	648	680	589
232.593	756	698	676	533	724	662	682	775	674	717	581	696	659	702	691	632	728	656	762	604	636	764	842	660	618	756	700	684	656	736	727	669	836	672	627	546	730	774	710	742	635	589	752	659	630	701	586	684	638
232.629	752	687	676	734	631	704	638	592	560	706	518	762	730	702	608	742	819	716	628	662	716	570	800	686	698	772	564	620	678	782	750	629	844	748	730	631	704	677	644	682	624	796	688	556	653	680	542	762	638
232.665	686	631	674	676	730	654	620	700	806	678	589	800	474	734	742	696	656	800	688	702	556	528	639	704	692	704	595	750	780	676	656	758	666	822	608	702	606	659	792	742	638	684	758	776	826	780	630	734	648
232.701	728	680	706	706	627	673	743	650	508	728	541	788	776	652	543	680	742	788	717	760	686	734	726	648	647	752	658	736	672	768	457	688	744	684	576	704	652	718	743	718	606	707	770	762	593	734	673	640	543
232.736	660	642	638	636	806	784	680	588	642	752	640	816	634	662	688	711	644	685	710	772	606	652	740	591	703	690	608	727	704	648	572	732	853	788	686	702	626	681	784	710	734	486	750	701	633	852	912	762	602
232.772	650	678	682	688	726	706	562	594	641	656	580	774	706	720	581	539	638	659	593	700	690	533	578	714	553	748	778	594	638	700	504	702	738	618	688	560	782	555	738	666	612	659	738	722	612	652	596	794	559
232.808	693	778	744	636	688	766	688	680	618	742	668	790	634	688	621	638	722	734	690	722	719	618	694	738	686	784	669	651	738	730	582	780	780	664	647	674	754	672	692	646	614	596	648	658	736	660	790	692	694
232.844	606	658	666	674	676	693	666	545	730	742	613	748	658	659	600	594	864	583	664	648	808	650	624	700	696	693	672	646	662	782	635	682	766	796	702	614	876	754	546	598	728	584	767	690	754	838	700	728	682
232.879	652	682	642	638	836	595	656	566	618	665	618	686	687	740	594	668	620	744	616	616	752	600	690	681	686	734	609	632	684	716	540	670	780	604	649	718	714	634	605	692	632	698	580	718	580	676	576	896	667
232.915	826	810	664	591	800	632	720	778	642	623	600	700	698	772	696	742	748	696	698	624	638	696	637	630	653	556	716	750	733	733	692	748	746	715	632	728	692	742	688	588	656	704	744	794	624	537	694	774	573
232.951	613	760	606	728	740	578	621	653	658	850	555	618	582	664	562	686	703	766	667	728	625	557	630	684	671	696	641	622	740	657	619	748	758	728	662	716	706	808	476	562	666	638	647	764	581	764	642	682	610
232.987	760	646	684	650	820	581	632	680	524	711	680	669	781	592	708	732	666	642	650	818	746	670	680	744	600	744	744	640	762	620	714	766	866	768	615	692	758	726	706	736	678	720	736	780	538	593	501	770	727
233.023	676	685	730	744	680	661	728	651	660	716	702	818	790	776	710	724	760	746	740	544	702	614	812	750	628	704	551	545	744	568	544	632	826	764	608	762	700	708	665	646	668	584	647	790	621	678	770	736	656
233.058	782	592	688	615	762	584	738	661	638	719	588	690	682	826	708	702	806	724	746	686	734	618	670	648	660	752	624	656	760	639	716	734	804	711	628	653	794	738	758	708	673	599	646	778	646	726	664	720	542
233.094	700	616	752	776	644	571	628	727	655	650	690	639	680	742	582	726	784	668	828	664	692	668	741	570	601	657	770	650	766	684	748	850	814	745	609	670	716	738	730	680	712	632	772	750	740	738	668	792	638
233.13	600	726	658	666	642	627	615	552	524	720	614	734	675	648	563	712	694	716	670	594	650	660	738	636	704	750	650	622	650	634	559	682	818	636	664	688	808	828	582	686	686	538	818	784	760	754	544	676	526
233.166	688	696	704	646	641	734	736	506	608	606	500	558	770	665	565	654	652	674	657	666	654	516	610	674	716	816	592	553	684	670	540	826	740	620	658	728	607	724	670	752	652	648	668	757	702	636	721	605	557
233.202	638	716	708	642	886	593	650	706	716	720	716	618	756	669	649	514	742	600	669	594	668	594	682	688	636	752	724	622	742	716	632	745	757	592	465	694	686	724	779	760	738	609	696	808	608	654	730	746	540
233.238	618	630	662	672	624	651	650	733	684	676	698	810	742	664	608	559	656	794	652	540	586	517	756	673	742	646	569	634	753	554	639	635	703	730	516	691	648	760	690	624	614	542	808	740	676	608	638	722	738
233.273	668	636	534	619	721	690	660	510	512	656	596	619	527	678	704	726	822	601	603	715	586	666	680	620	624	660	666	608	570	722	728	814	897	704	606	626	678	692	692	702	606	788	726	774	598	778	601	569	589
233.309	696	662	618	650	666	724	683	619	565	690	696	728	565	816	572	622	590	712	698	646	734	666	617	640	768	711	632	590	714	702	688	733	660	642	678	528	624	592	606	712	685	565	582	816	606	656	592	666	696
233.345	767	657	826	844	647	686	699	731	666	788	562	676	648	657	700	688	648	798	788	568	576	678	688	790	632	776	547	745	660	676	614	843	766	804	644	652	638	766	706	596	742	630	718	624	750	738	728	731	740
233.381	730	710	536	807	748	609	776	660	622	644	534	752	614	566	632	590	728	650	675	624	704	642	812	701	634	672	738	620	664	596	517	708	780	808	644	690	751	657	587	752	722	659	726	816	626	772	690	830	638
233.416	651	730	654	652	680	595	594	664	609	672	556	662	746	680	512	606	774	683	617	545	652	681	776	682	654	636	724	598	722	557	619	693	828	854	702	778	724	750	620	639	616	758	718	840	640	683	724	842	702
233.452	684	641	742	562	766	525	754	690	674	708	667	720	693	672	752	644	684	710	682	654	818	610	682	664	714	568	768	656	620	566	630	782	804	585	692	713	626	708	618	784	800	592	664	805	734	672	594	808	711
233.488	662	580	728	625	602	634	630	630	716	733	568	658	724	590	742	762	632	623	692	630	714	650	660	650	604	692	696	586	612	495	706	672	770	704	734	732	618	732	598	664	642	714	682	698	591	551	692	754	668
233.524	628	664	713	618	768	643	551	525	666	708	662	700	626	676	732	696	734	664	621	610	714	575	686	764	682	670	694	513	650	568	736	621	788	790	618	724	712	641	623	714	630	525	592	620	786	655	792	654	481
233.559	756	589	674	676	691	616	688	706	706	586	613	657	598	579	654	722	686	630	734	698	695	805	657	674	654	604	750	559	701	635	658	695	910	801	644	726	734	758	565	755	690	538	820	688	794	634	786	558	610
233.595	623	754	568	740	660	618	568	700	712	668	758	617	754	612	687	664	666	620	648	706	674	662	583	806	676	613	680	602	690	649	622	609	690	777	564	664	634	711	678	666	680	672	702	750	639	649	736	672	614
233.631	664	618	768	596	682	660	650	692	688	662	690	610	616	626	770	716	716	721	686	618	698	589	804	640	696	722	728	800	666	608	609	786	784	716	752	678	782	738	752	738	726	531	693	704	730	640	660	657	674
233.667	663	643	786	660	774	728	642	724	723	684	608	751	730	678	670	690	662	650	656	673	772	634	569	636	634	634	622	646	608	659	648	656	804	624	676	716	622	579	697	629	676	603	666	796	702	622	673	610	704
233.703	628	544	758	662	606	624	748	778	647	702	718	559	706	631	664	614	664	720	678	667	650	676	714	685	660	724	620	692	670	648	714	567	702	800	630	680	692	688	774	704	736	605	792	689	634	742	538	593	724
233.738	608	538	718	727	744	716	684	702	674	710	626	801	796	548	692	670	714	822	812	622	776	702	577	772	770	634	698	628	692	666	610	656	690	683	563	690	572	790	658	674	672	638	774	654	616	694	796	772	676
233.775	562	654	667	656	676	560	652	568	625	571	522	764	735	609	648	588	660	561	622	544	750	692	646	726	658	663	676	523	663	663	636	637	717	610	617	732	472	598	592	586	692	636	618	739	788	776	674	624	736
233.811	686	534	637	590	714	535	740	728	582	630	518	627	711	641	650	682	738	609	588	642	685	663	696	609	764	562	714	607	674	613	608	768	740	720	716	662	630	636	648	574	671	513	515	750	674	661	791	667	614
233.846	668	626	533	557	646	654	774	700	523	602	630	688	686	610	772	646	636	677	654	716	571	670	550	584	720	688	696	608	633	610	674	701	673	604	561	582	487	599	483	655	700	620	654	672	604	638	619	640	633
233.882	738	643	684	614	792	582	758	642	633	760	531	738	624	592	750	756	600	742	716	696	574	744	694	746	760	690	720	623	676	632	556	688	820	702	588	670	626	617	550	644	651	590	643	638	599	746	758	678	808
233.918	660	754	834	734	816	746	602	636	724	740	553	702	646	682	735	766	800	639	688	532	656	573	736	633	546	592	642	624	744	680	727	716	806	644	673	564	624	660	665	770	643	557	708	722	628	710	742	808	811
233.953	710	694	678	652	726	698	604	736	656	695	686	628	700	604	612	706	758	618	652	622	650	610	580	620	858	676	581	608	740	658	628	721	776	720	608	670	612	752	680	693	684	632	744	734	700	660	708	634	667
233.989	626	609	690	598	760	576	528	698	616	668	678	666	816	694	712	714	604	657	638	594	638	604	659	545	648	552	776	513	682	577	744	647	716	732	667	625	568	744	579	736	678	559	707	708	736	638	742	646	632
234.025	720	798	793	767	672	750	628	619	624	658	554	730	630	557	608	678	796	606	752	724	661	734	580	632	577	678	702	606	676	674	665	742	850	656	561	720	719	675	670	744	668	513	770	722	646	706	648	684	574
234.061	553	594	631	648	780	784	676	644	640	732	562	634	758	714	696	702	707	834	610	718	603	550	738	623	690	780	651	588	668	590	565	675	858	802	632	567	640	734	614	634	720	523	662	755	683	701	812	717	742
234.096	706	570	581	750	836	662	762	602	562	703	594	833	794	692	626	764	691	718	632	660	651	584	664	730	636	694	721	822	669	748	686	638	674	638	762	692	553	698	680	714	634	558	610	722	634	718	642	748	692
234.132	553	618	656	652	706	722	660	714	586	764	584	834	788	686	808	706	664	674	854	640	706	664	581	610	634	646	697	642	780	652	631	776	706	684	658	696	626	708	682	596	618	558	627	748	760	630	655	607	640
234.168	608	714	706	742	852	828	710	541	627	794	593	684	642	776	532	623	678	726	669	584	662	690	670	638	714	627	561	603	592	628	714	646	972	658	669	688	506	710	550	678	712	572	704	804	691	762	762	676	718
234.204	774	612	726	800	696	724	806	704	682	723	572	800	724	784	806	606	685	708	666	662	676	736	586	600	742	752	620	779	718	606	690	690	750	720	634	710	676	768	686	744	670	616	714	662	744	612	778	778	570
234.239	574	654	650	764	714	626	736	672	657	770	585	624	560	709	686	640	637	694	794	764	694	709	724	720	660	737	601	568	713	792	664	670	798	720	704	670	522	619	624	868	678	567	736	721	794	718	659	718	670
234.275	558	822	725	692	818	674	722	668	772	772	611	804	697	712	714	728	586	806	766	574	716	620	601	672	716	680	614	522	704	574	737	694	687	674	644	652	664	692	636	653	762	626	654	666	768	644	591	832	730
234.311	756	585	594	559	710	708	645	650	672	725	690	648	822	725	752	808	670	836	700	586	744	618	703	842	682	804	726	732	656	768	612	730	808	726	620	655	578	709	686	659	652	634	679	755	780	706	800	709	762
234.347	692	656	768	662	762	638	828	636	608	700	584	792	635	762	842	772	737	720	522	676	620	594	808	640	622	952	644	766	636	694	578	678	708	705	695	603	672	526	723	846	637	606	804	860	682	733	708	688	820
234.383	646	708	768	668	680	694	789	595	534	690	659	716	757	732	768	690	748	784	696	694	724	613	604	643	586	638	568	670	634	620	631	658	794	576	698	602	645	681	732	698	718	652	735	765	702	660	746	792	708
234.419	662	505	732	666	624	588	674	600	670	712	491	614	608	608	708	752	714	660	726	719	676	726	608	642	662	690	592	590	750	682	616	617	770	778	614	628	612	642	704	816	644	626	724	738	556	756	738	788	770
234.455	683	639	604	617	716	740	578	662	613	636	611	704	656	702	637	620	746	750	742	646	605	694	720	617	789	718	587	638	660	660	722	729	746	632	700	642	778	638	664	852	615	594	600	738	822	698	660	830	608
234.491	664	631	571	818	814	732	676	544	596	808	630	629	708	718	698	591	746	583	709	730	696	694	765	621	650	747	652	721	690	734	583	644	788	640	557	596	629	589	716	722	704	612	747	760	778	732	720	717	734
234.526	702	713	682	639	786	620	650	590	652	812	491	656	719	716	702	640	632	644	724	678	560	688	615	585	750	732	816	690	706	558	604	720	699	664	644	644	663	604	772	730	599	658	684	675	732	700	681	764	612
234.562	554	494	596	567	693	646	684	718	634	741	504	763	686	600	692	710	692	709	668	782	622	608	582	674	642	780	654	716	612	678	748	728	827	656	572	732	698	836	812	822	766	658	660	854	542	708	747	692	686
234.598	658	594	594	598	776	742	684	702	668	648	522	814	689	601	636	610	664	680	599	672	680	750	774	727	778	808	510	790	690	723	546	646	722	614	638	640	688	670	696	694	778	598	654	786	604	694	701	784	680
234.633	593	554	736	742	818	766	744	650	580	738	636	771	643	694	750	724	731	734	602	674	698	712	708	648	708	714	656	589	644	610	614	690	662	712	594	740	686	726	749	676	566	658	810	680	624	680	704	646	626
234.669	578	648	690	657	626	705	640	720	671	630	658	727	725	754	618	620	598	660	824	538	667	628	703	606	627	692	570	696	638	678	680	786	776	678	674	706	716	776	662	676	662	547	752	852	718	626	594	724	655
234.705	481	724	744	640	710	742	722	780	613	606	609	754	650	604	624	669	704	690	750	714	664	582	751	636	598	764	582	600	674	686	565	682	753	694	644	692	620	654	698	642	698	576	656	862	700	694	612	664	652
234.741	608	676	594	541	690	656	772	598	614	590	606	658	724	606	738	744	746	740	754	638	614	690	700	614	578	694	694	610	654	646	567	631	766	746	560	628	630	613	636	654	619	621	654	778	734	624	532	524	600
234.776	607	557	766	632	704	588	697	594	564	654	581	705	655	656	612	700	688	598	611	690	588	672	629	597	678	714	677	592	531	698	574	612	866	714	656	710	684	667	741	656	632	610	676	728	664	557	758	632	697
234.812	605	654	772	688	758	710	730	734	701	668	644	720	834	654	762	786	678	764	669	762	702	722	674	654	529	756	578	694	768	674	585	770	744	667	676	658	728	628	668	810	698	716	700	612	696	653	649	616	750
234.848	630	714	694	706	672	559	698	754	662	702	465	834	626	694	694	712	630	646	712	642	682	566	578	733	599	698	643	634	664	758	608	646	689	575	650	644	649	626	706	764	674	538	632	818	705	636	666	734	660
234.884	672	612	806	760	654	714	658	733	710	653	554	527	612	718	618	635	680	778	672	592	894	745	616	721	631	758	715	758	614	768	688	686	774	664	581	582	668	622	584	842	670	579	540	757	703	517	786	812	726
234.919	665	518	670	644	563	660	704	682	662	756	544	761	736	632	608	657	728	753	672	680	640	631	718	653	738	794	770	700	724	703	696	764	775	696	682	724	764	574	531	747	578	782	682	726	707	664	608	738	712
234.955	577	652	651	674	840	679	732	666	636	664	580	702	782	664	600	714	792	644	625	614	732	622	684	718	625	728	696	718	677	604	596	644	834	638	756	634	646	742	750	794	618	610	642	733	770	536	595	616	696
234.991	598	762	676	696	712	765	588	762	500	810	648	660	712	776	547	720	734	628	638	576	618	550	752	553	630	820	648	594	648	714	634	762	768	704	650	694	786	702	740	796	666	590	638	868	575	688	630	702	558
235.027	590	523	670	728	741	630	618	579	602	769	548	592	656	650	704	598	720	604	657	685	532	570	613	709	647	730	754	648	640	651	656	728	725	566	702	685	696	642	800	645	592	650	596	764	762	788	732	658	580
235.063	776	734	698	674	738	740	706	692	756	640	638	698	638	719	594	765	818	586	553	666	610	589	646	526	769	660	648	665	732	800	594	706	820	670	551	686	748	718	808	772	564	595	736	724	726	636	658	672	712
235.099	592	607	749	518	779	790	643	573	611	694	604	734	656	644	678	660	579	602	668	625	543	548	706	676	684	802	704	613	700	690	561	690	610	612	623	608	576	561	654	827	750	558	730	716	661	660	750	648	744
235.135	630	734	764	624	724	714	622	644	738	690	552	698	678	764	651	618	812	668	636	794	538	694	604	714	698	864	698	694	714	644	656	788	788	614	624	610	614	702	692	744	668	606	690	762	763	523	631	686	591
235.171	552	660	621	676	696	772	633	720	718	699	596	714	616	604	457	632	654	616	494	557	660	680	656	643	482	596	640	532	671	596	513	640	757	683	670	739	626	582	654	654	748	533	638	684	648	596	674	690	600
235.206	601	690	660	668	738	762	568	639	627	716	562	660	698	574	840	750	714	662	734	654	612	710	709	704	557	673	681	665	682	684	611	692	712	662	738	736	808	658	616	766	696	572	600	730	792	700	627	794	688
235.242	618	632	788	628	700	670	596	650	718	600	728	594	700	684	672	694	761	710	564	692	553	621	661	640	772	670	760	535	658	744	688	668	814	630	627	696	678	676	748	840	718	600	650	782	722	638	579	670	592
235.278	552	740	688	582	651	642	559	594	698	658	664	800	653	601	662	599	638	662	628	586	590	675	463	626	628	674	726	621	559	682	610	638	770	593	668	674	560	558	724	756	696	554	602	760	734	611	536	654	682
235.314	597	630	732	682	714	694	700	681	674	770	555	790	581	800	651	642	708	708	722	667	636	621	673	708	654	747	646	756	544	656	652	684	794	568	594	697	715	752	666	780	754	581	552	808	728	635	655	824	588
235.349	662	628	662	697	738	636	770	705	674	750	630	696	626	760	628	694	708	616	682	636	684	684	654	724	660	736	736	732	527	696	671	618	624	682	453	587	537	698	802	616	738	645	636	684	818	584	632	583	670
235.385	539	600	610	626	769	608	630	667	564	768	530	748	583	570	706	622	651	730	632	564	600	676	612	632	754	651	650	648	711	650	624	736	804	714	643	706	738	648	790	794	654	472	680	690	670	694	638	682	636
235.421	572	637	598	794	808	589	792	704	770	696	620	760	756	734	630	626	724	750	664	590	718	619	613	737	586	668	676	752	700	659	646	752	658	652	613	708	724	664	705	595	586	572	668	676	670	630	656	686	740
235.456	669	716	658	560	852	588	596	604	650	674	646	688	760	630	792	698	682	874	493	782	540	682	756	756	666	782	852	714	756	652	686	702	770	626	694	864	612	558	718	699	690	575	668	894	800	726	690	696	778
235.492	577	682	658	642	664	770	688	718	722	724	732	696	696	659	718	806	844	703	664	740	734	686	604	794	698	742	696	720	738	780	561	724	858	752	802	718	677	680	718	620	710	756	758	710	928	639	648	794	768
235.528	712	648	658	782	692	676	628	634	590	642	693	762	640	688	700	627	732	688	760	622	714	680	698	736	720	720	695	706	695	786	608	804	820	754	674	784	672	800	654	669	762	697	584	606	624	672	574	714	662
235.564	566	528	620	692	735	708	736	650	776	676	599	672	619	600	648	706	681	714	602	616	672	662	598	579	695	744	604	616	586	631	718	750	858	641	680	673	716	715	788	738	608	538	635	562	722	634	629	574	728
235.599	548	640	719	615	730	637	708	710	622	762	508	640	708	712	644	654	648	662	620	714	572	748	660	593	710	632	638	640	611	626	692	633	751	732	746	710	718	648	774	702	668	675	694	730	714	682	756	766	696
235.635	694	722	682	561	727	666	750	728	782	804	618	718	772	737	720	711	742	836	638	555	724	654	656	665	648	756	714	772	649	752	680	734	702	734	632	830	750	686	700	756	578	583	639	808	650	756	583	738	722
235.671	656	744	669	661	810	658	736	660	632	630	724	676	670	704	682	778	592	780	644	672	698	677	625	633	628	746	678	686	705	719	694	854	888	646	638	578	563	630	636	649	714	710	694	910	716	705	613	689	700
235.707	740	643	629	592	600	742	661	658	594	689	608	710	628	806	676	904	591	674	577	652	658	753	772	630	663	660	748	696	644	702	565	714	774	674	640	696	601	638	610	716	694	582	596	726	660	625	740	586	601
235.742	627	808	644	610	652	584	682	600	708	694	644	618	622	794	776	780	792	694	515	676	624	628	569	624	626	788	800	710	732	746	639	714	700	572	632	708	524	746	818	724	603	634	596	738	686	710	718	614	516
235.778	666	702	760	676	618	674	764	634	608	660	706	812	664	752	679	652	798	679	510	708	690	669	676	752	642	685	778	650	638	655	718	686	826	682	578	694	609	587	619	738	702	556	678	773	744	638	780	606	706
235.815	618	659	632	740	726	666	670	746	742	652	667	770	696	692	545	766	760	708	690	600	746	700	618	688	664	862	644	673	707	629	688	598	728	734	684	704	722	780	780	850	712	620	712	744	683	612	589	722	603
235.851	712	672	678	686	732	676	746	696	613	752	666	750	750	786	710	682	800	804	744	802	694	856	790	602	635	768	788	734	649	768	623	810	806	616	660	738	647	871	714	733	706	580	604	762	808	681	662	728	768
235.886	660	740	635	694	790	695	680	578	722	620	594	606	676	722	616	794	860	566	620	652	626	710	622	659	659	684	461	734	728	724	704	664	696	586	652	639	536	764	744	724	699	559	608	685	682	678	711	764	672
235.922	718	730	728	678	780	624	567	633	826	740	584	718	654	582	744	716	787	758	619	818	708	658	604	778	564	732	742	790	710	728	524	734	744	638	744	710	710	634	836	790	623	630	700	624	844	718	584	732	586
235.958	730	732	644	590	698	710	728	760	671	655	636	636	658	667	686	826	710	617	622	714	632	682	652	732	606	798	687	653	634	728	784	670	682	647	598	722	463	600	764	626	576	624	758	756	664	593	616	599	726
235.994	700	706	790	676	688	680	704	796	728	764	766	702	692	670	659	670	908	776	607	634	676	792	628	622	754	686	676	838	748	742	576	812	656	732	637	796	722	746	656	776	715	587	630	745	726	686	687	714	744
236.029	613	647	722	738	678	729	584	650	594	634	660	726	706	590	778	630	724	682	768	688	576	644	540	584	677	735	680	622	576	752	706	744	714	664	633	714	527	635	830	772	666	694	623	748	722	604	672	585	660
236.065	571	609	652	650	531	640	613	698	630	684	696	588	628	643	690	818	700	637	592	612	720	592	564	591	640	852	722	641	644	637	586	602	617	570	624	604	627	625	696	711	642	522	714	671	732	622	543	656	662
236.101	616	642	693	593	742	674	629	581	604	666	610	640	786	732	694	866	720	708	652	738	650	684	604	572	678	736	722	712	672	652	676	722	680	692	703	715	764	736	746	724	598	543	630	950	787	656	706	628	624
236.136	622	778	783	724	812	728	636	742	624	728	678	674	800	740	593	754	703	646	528	702	750	782	713	748	694	864	780	758	520	750	570	715	664	722	710	760	686	620	864	838	647	677	762	831	700	712	578	581	768
236.172	662	632	758	642	714	604	659	664	767	691	570	634	654	724	654	676	807	702	639	782	598	796	563	629	631	666	608	738	649	763	544	658	726	649	672	715	666	619	714	618	622	600	666	836	770	524	762	689	714
236.208	597	672	830	650	688	654	678	695	676	678	651	708	708	597	688	758	706	570	666	680	642	626	620	641	692	728	606	674	685	716	696	624	708	522	604	604	683	707	682	644	726	690	666	626	760	664	624	545	609
236.244	672	588	766	539	666	756	572	702	828	687	696	715	727	615	603	612	640	588	675	629	766	736	674	760	516	653	706	691	574	733	504	715	685	513	640	721	610	586	707	828	678	611	646	677	636	652	515	530	660
236.279	562	700	786	614	687	620	634	668	718	686	780	686	636	650	590	682	710	802	668	591	600	588	634	544	621	628	724	600	637	660	704	685	788	608	714	647	716	638	766	781	626	580	782	880	726	704	506	597	620
236.315	611	724	651	666	629	658	756	663	628	774	736	674	694	680	672	708	755	653	657	708	568	758	640	647	802	758	621	764	604	822	654	720	767	686	604	574	621	656	686	712	716	630	656	888	766	631	830	585	594
236.351	574	756	710	667	682	716	766	610	628	710	618	578	720	591	765	666	660	726	666	800	546	712	637	687	657	694	744	694	680	666	679	706	818	656	560	696	523	588	762	832	670	656	593	742	760	665	688	598	612
236.387	623	672	808	730	734	670	698	647	800	656	574	597	570	639	706	702	804	682	584	730	556	762	580	748	745	766	792	750	878	633	594	750	580	686	682	726	604	696	646	864	538	706	768	760	706	685	692	566	694
236.422	602	672	794	616	558	693	630	538	652	647	556	640	638	749	710	604	644	613	688	666	515	626	606	720	639	808	806	590	698	690	661	602	724	613	672	688	654	715	673	788	595	689	603	896	742	574	595	598	562
236.458	620	630	722	659	664	722	832	644	626	742	672	662	673	753	738	694	684	689	622	748	640	694	528	604	572	680	812	632	654	702	646	702	884	668	605	670	693	555	902	792	626	558	704	834	778	696	656	587	742
236.494	712	749	694	660	718	692	676	594	650	800	597	556	605	666	868	696	740	587	672	604	686	800	680	609	712	744	668	629	662	656	669	773	752	798	696	676	634	564	748	646	794	657	646	744	736	561	648	646	656
236.531	625	642	714	650	756	736	650	642	630	764	536	757	742	573	682	708	754	746	810	697	670	535	726	717	636	782	650	666	806	756	618	784	836	644	743	756	628	698	700	770	724	628	652	774	746	688	652	646	679
236.566	720	750	855	749	800	585	834	640	710	709	660	722	870	738	714	656	743	738	639	763	708	768	672	632	772	694	738	730	654	584	579	708	708	612	608	748	684	632	638	696	754	670	676	742	778	652	635	664	650
236.602	782	706	743	730	718	786	657	619	653	756	592	707	677	664	699	749	708	690	696	714	609	676	680	688	481	936	748	782	544	742	677	616	884	598	659	663	516	695	686	784	621	700	670	747	632	873	624	780	692
236.638	630	636	762	794	665	742	690	798	738	852	674	656	764	728	773	672	846	679	656	698	696	668	672	622	726	692	748	758	704	670	588	804	762	632	710	758	567	716	666	704	652	678	679	658	786	592	662	598	794
236.674	876	510	641	672	798	734	619	688	705	707	623	796	846	679	698	732	766	726	572	655	601	776	634	742	751	744	638	585	732	696	643	690	640	790	568	723	602	547	680	844	692	665	705	738	779	627	736	738	686
236.709	555	756	738	748	671	724	722	649	706	740	774	700	728	747	638	756	798	643	722	598	676	730	662	632	738	846	676	694	753	687	640	568	716	617	765	607	691	636	786	764	740	565	742	726	758	660	686	728	634
236.745	557	742	787	838	592	730	782	683	710	730	565	672	681	760	719	758	832	802	768	766	800	743	664	658	703	840	690	673	736	703	718	898	790	872	659	776	614	624	698	782	733	588	732	770	785	762	725	748	758
236.781	624	600	660	666	662	698	736	583	751	668	612	730	524	649	752	700	822	682	570	656	628	724	605	608	553	820	665	664	660	584	554	741	734	585	562	710	573	633	762	624	738	557	660	696	646	459	635	610	688
236.817	652	696	613	552	647	852	636	697	716	740	689	766	685	710	764	784	668	619	580	600	694	658	757	762	640	674	700	635	618	668	672	670	732	610	484	695	632	760	738	824	676	560	659	708	718	632	670	490	646
236.852	611	639	728	630	678	568	625	732	720	658	666	674	770	782	650	728	854	714	824	692	736	702	600	577	680	758	730	620	784	731	750	706	642	612	648	690	578	591	655	778	651	656	682	816	750	712	638	640	748
236.888	646	544	756	654	766	722	702	736	688	709	660	667	608	716	760	686	696	690	641	642	652	737	716	670	608	730	684	646	742	740	597	784	770	663	681	722	682	804	670	762	692	696	698	752	772	710	616	669	759
236.924	651	586	710	589	730	648	732	654	614	686	704	648	802	575	607	631	702	621	553	748	619	618	718	610	650	777	654	752	740	619	696	718	629	660	630	748	629	596	722	722	579	632	665	642	748	646	634	476	621
236.959	526	646	696	634	640	808	724	689	592	708	551	639	647	742	790	568	718	720	668	840	695	592	548	581	734	794	712	806	730	706	602	661	729	629	692	719	719	760	642	683	677	632	598	816	726	670	559	606	488
236.995	720	712	734	735	766	734	770	734	714	700	515	808	700	646	659	696	700	664	685	822	642	694	678	860	513	733	800	700	832	742	700	683	607	649	666	680	523	698	727	776	724	593	662	786	700	614	622	621	610
237.031	684	640	676	716	830	674	642	726	726	750	704	705	762	702	636	750	742	711	611	650	622	663	676	656	570	778	615	650	611	739	718	610	693	704	609	769	564	585	750	632	700	668	845	780	728	712	669	582	674
237.067	710	716	596	575	599	602	624	722	770	602	699	728	578	630	591	664	626	732	768	706	884	673	646	773	654	646	708	537	653	786	711	782	602	822	766	658	608	599	748	672	694	676	682	716	730	582	752	692	718
237.102	596	626	642	600	660	740	622	578	650	620	580	680	642	582	682	734	680	702	689	639	690	682	656	770	564	734	572	698	623	648	707	662	640	655	656	704	634	618	631	628	734	563	689	784	794	679	662	616	562
237.138	626	696	712	602	758	665	702	718	680	744	660	754	596	616	808	749	611	752	659	576	718	654	730	658	576	678	840	756	568	665	605	756	722	512	622	624	536	650	784	758	727	573	668	726	798	670	615	507	662
237.174	683	666	654	633	629	668	896	776	614	647	596	692	669	722	738	734	644	541	650	559	724	852	720	653	540	708	720	750	712	748	642	692	680	642	634	708	594	664	606	668	716	576	752	822	688	686	566	569	563
237.21	512	691	818	714	724	723	733	558	620	672	491	704	715	596	680	726	668	770	600	558	539	724	682	680	620	701	620	742	692	658	644	842	609	662	629	827	684	660	836	569	792	646	572	800	728	582	620	703	634
237.246	553	656	720	546	595	631	694	572	720	671	652	726	702	460	614	632	636	563	748	742	704	616	652	598	505	738	660	668	589	627	660	643	630	577	642	700	595	607	657	744	594	580	571	810	589	638	610	541	673
237.282	700	688	713	656	625	738	706	620	639	840	514	766	626	585	660	660	588	704	522	592	496	614	604	812	548	656	742	672	662	633	684	706	686	577	720	798	555	574	776	642	604	545	798	800	719	733	688	599	680
237.318	692	723	716	748	738	784	505	602	706	603	662	642	672	688	644	766	723	774	513	722	620	642	706	634	636	599	694	700	790	715	676	746	670	606	594	785	626	744	736	798	649	712	716	714	657	582	507	649	600
237.354	596	600	597	651	758	746	542	715	806	678	623	626	730	509	636	717	569	758	732	680	678	638	712	690	711	740	776	704	720	662	644	628	722	672	558	806	705	696	758	715	669	644	596	729	730	720	577	582	756
237.389	695	554	778	668	745	728	586	744	774	612	607	662	657	719	637	714	778	703	667	636	651	688	620	704	740	688	602	777	686	750	752	646	708	615	713	742	736	744	636	740	788	620	778	693	654	618	704	604	786
237.425	651	702	750	617	651	692	638	635	667	684	572	708	676	558	653	716	734	719	647	641	648	702	754	656	605	798	784	646	611	630	650	706	744	724	583	682	558	664	770	656	586	672	683	708	774	630	581	593	690
237.461	676	569	926	574	604	778	740	650	713	764	696	685	742	622	700	722	672	660	784	678	711	692	684	704	549	748	688	664	699	708	651	632	748	614	592	682	518	806	770	590	738	616	750	738	904	738	659	516	660
237.497	652	636	672	632	714	672	782	722	676	661	565	720	744	752	688	808	786	692	827	654	722	696	589	726	598	678	738	710	729	556	726	714	648	696	746	677	552	689	743	738	748	746	708	708	764	633	694	696	692
[truncated: 9,715 more rows]
[truncated: 271 more columns]

## Sheet: Old Optics_Angled
Wavelength	30RF	30RF	30RF	30RF	30RF	30RF	30RF	30RF	30RF	30RF	30RF	30RF	30RF	30RF	30RF	30RF	30RF	30RF	30RF	30RF	30RF	30RF	30RF	30RF	30RF	30RF	30RF	30RF	30RF	30RF	30RF	30RF	30RF	30RF	30RF	30RF	30RF	30RF	30RF	30RF	40RF	40RF	40RF	40RF	40RF	40RF	40RF	40RF	40RF
[truncated: 11,655 more rows]
[truncated: 271 more columns]

[truncated: 1 more sheets: New Optics]
